# Supplementary material for: Ancient lineages of the keratin-associated protein (KRTAP) genes and their co-option in the evolution of the hair follicle
Source: BMC Ecol Evol. 2023 Mar 20;23:7. doi: 10.1186/s12862-023-02107-z (PMC10029157; doi:10.1186/s12862-023-02107-z)
Supplement: Supplementary file 1 — Additional file 1. BLAST strategy and results. [file 12862_2023_2107_MOESM1_ESM.xlsx]

## Sheet: MT1A vs. Human
MT1A (P04731) vs. Human	Description	Scientific Name	Max Score	Total Score	Query Cover	E value	Per. Ident	Acc. Len	Accession
ref|NP_005937.2|	metallothionein-1A [Homo sapiens]	Homo sapiens	151	151	1	3e-49	1	61	NP_005937.2
gb|AAA59586.1|	MT1A [Homo sapiens]	Homo sapiens	149	149	1	1e-48	0.9836	61	AAA59586.1
gb|KAI2578597.1|	metallothionein 1E [Homo sapiens]	Homo sapiens	145	145	1	4e-47	0.9344	61	KAI2578597.1
ref|NP_783316.2|	metallothionein-1E isoform 2 [Homo sapiens]	Homo sapiens	145	145	1	4e-47	0.9344	61	NP_783316.2
gb|AAL76084.1|	zinc-induced metallothionein 2A/1A hybrid [Homo sapiens]	Homo sapiens	144	144	1	1e-46	0.9508	61	AAL76084.1
sp|Q93083.1|	RecName: Full=Metallothionein-1L; Short=MT-1L; AltName: Full=Metallothionein-IL; Short=MT-IL [Homo sapiens]	Homo sapiens	143	143	1	3e-46	0.918	61	Q93083.1
ref|NP_005944.1|	metallothionein-2 [Homo sapiens]	Homo sapiens	140	140	1	5e-45	0.9016	61	NP_005944.1
ref|NP_005942.1|	metallothionein-1H [Homo sapiens]	Homo sapiens	139	139	1	1e-44	0.8852	61	NP_005942.1
ref|NP_005941.1|	metallothionein-1G isoform 1 [Homo sapiens]	Homo sapiens	138	138	1	3e-44	0.9016	61	NP_005941.1
ref|NP_005940.1|	metallothionein-1F isoform 1 [Homo sapiens]	Homo sapiens	137	137	0.98	6e-44	0.8833	61	NP_005940.1
ref|NP_005938.1|	metallothionein-1B [Homo sapiens]	Homo sapiens	137	137	1	8e-44	0.8525	61	NP_005938.1
ref|XP_047293202.1|	metallothionein-1E-like [Homo sapiens]	Homo sapiens	136	136	1	2e-43	0.8852	61	XP_047293202.1
gb|AAF23355.1|	hqp0376 protein [Homo sapiens]	Homo sapiens	137	137	0.98	3e-43	0.8833	122	AAF23355.1
ref|NP_001288196.1|	metallothionein-1G isoform 2 [Homo sapiens]	Homo sapiens	135	135	1	7e-43	0.8871	62	NP_001288196.1						f
ref|NP_005943.1|	metallothionein-1X [Homo sapiens]	Homo sapiens	134	134	1	9e-43	0.8525	61	NP_005943.1
gb|AAH28280.1|	MT1M protein [Homo sapiens]	Homo sapiens	133	133	1	4e-42	0.8361	61	AAH28280.1
gb|AAH18190.1|	Metallothionein 1X [Homo sapiens]	Homo sapiens	132	132	1	5e-42	0.8361	61	AAH18190.1
ref|NP_001263616.1|	metallothionein 1H-like protein 1 [Homo sapiens]	Homo sapiens	132	132	1	8e-42	0.8689	61	NP_001263616.1
gb|AAL85413.1|	metallothionein 1Y [Homo sapiens]	Homo sapiens	131	131	1	2e-41	0.8361	61	AAL85413.1
ref|NP_789846.2|	metallothionein-1M [Homo sapiens]	Homo sapiens	130	130	1	3e-41	0.8197	61	NP_789846.2
gb|AAO32957.1|	MTE [Homo sapiens]	Homo sapiens	124	124	1	2e-38	0.7705	61	AAO32957.1
ref|NP_005945.1|	metallothionein-3 [Homo sapiens]	Homo sapiens	108	108	0.98	2e-32	0.6567	68	NP_005945.1
gb|KAI2578591.1|	metallothionein 3 [Homo sapiens]	Homo sapiens	108	108	0.98	7e-32	0.6567	113	KAI2578591.1
sp|A1L3X4.1|	PUTATIVE PSEUDOGENE: RecName: Full=Putative metallothionein MT1DP [Homo sapiens]	Homo sapiens	104	104	0.78	6e-31	0.8542	49	A1L3X4.1
gb|AAA20232.1|	metallothionein IV [Homo sapiens]	Homo sapiens	104	104	0.98	1e-30	0.6393	62	AAA20232.1
gb|AAO32959.2|	MTM [Homo sapiens]	Homo sapiens	103	103	0.78	2e-30	0.8333	49	AAO32959.2
gb|KAI2578592.1|	metallothionein 3 [Homo sapiens]	Homo sapiens	100	100	0.83	9e-29	0.6842	81	KAI2578592.1
ref|NP_116324.2|	metallothionein-4 [Homo sapiens]	Homo sapiens	98.2	98.2	0.98	3e-28	0.623	62	NP_116324.2
gb|EAW82867.1|	metallothionein 3 (growth inhibitory factor (neurotrophic)), isoform CRA_b [Homo sapiens]	Homo sapiens	97.8	97.8	0.81	4e-28	0.6786	57	EAW82867.1
gb|AAO32954.2|	MTB [Homo sapiens]	Homo sapiens	90.5	90.5	0.63	2e-25	0.8974	40	AAO32954.2
ref|NP_001350484.1|	metallothionein-1E isoform 1 [Homo sapiens]	Homo sapiens	80.5	80.5	0.55	2e-20	0.9412	127	NP_001350484.1
gb|AAB30082.1|	metallothionein MT-1e isoform [Homo sapiens]	Homo sapiens	77	77	0.5	4e-20	0.9677	31	AAB30082.1
gb|KAI2578602.1|	metallothionein 1B [Homo sapiens]	Homo sapiens	77	77	0.67	9e-20	0.6667	70	KAI2578602.1
ref|NP_001288201.1|	metallothionein-1F isoform 2 [Homo sapiens]	Homo sapiens	76.3	76.3	0.63	1e-19	0.7949	44	NP_001288201.1
gb|KAI2578596.1|	metallothionein 2A [Homo sapiens]	Homo sapiens	76.3	76.3	0.78	2e-19	0.5714	73	KAI2578596.1
pdb|1MHU|A	Chain A, CD7 METALLOTHIONEIN-2 [Homo sapiens]	Homo sapiens	74.7	74.7	0.5	3e-19	0.9032	31	1MHU_A
gb|KAI2578600.1|	metallothionein 1M [Homo sapiens]	Homo sapiens	75.5	75.5	0.55	4e-19	0.8824	69	KAI2578600.1
gb|AAH32131.1|	MT1X protein [Homo sapiens]	Homo sapiens	73.2	73.2	0.62	2e-18	0.7632	46	AAH32131.1
gb|KAI2578607.1|	metallothionein 1G [Homo sapiens]	Homo sapiens	72.8	72.8	0.55	4e-18	0.8529	68	KAI2578607.1
gb|KAI2578609.1|	metallothionein 1H [Homo sapiens]	Homo sapiens	73.2	73.2	0.55	5e-18	0.8235	85	KAI2578609.1
pdb|2MHU|A	Chain A, CD7 METALLOTHIONEIN-2 [Homo sapiens]	Homo sapiens	70.5	70.5	0.49	2e-17	0.9	30	2MHU_A
gb|AAB30081.1|	metallothionein MT-0 isoform [Homo sapiens]	Homo sapiens	69.7	69.7	0.5	3e-17	0.8387	31	AAB30081.1
gb|AAB30083.1|	metallothionein MT-1g isoform [Homo sapiens]	Homo sapiens	69.3	69.3	0.5	5e-17	0.871	31	AAB30083.1
gb|AAB30084.1|	metallothionein MT-1l isoform [Homo sapiens]	Homo sapiens	68.2	68.2	0.5	1e-16	0.8387	31	AAB30084.1
gb|KAI2578594.1|	metallothionein 3 [Homo sapiens]	Homo sapiens	61.2	61.2	0.55	3e-13	0.7143	92	KAI2578594.1
gb|AAI71791.1|	Unknown (protein for IMAGE:9054445) [Homo sapiens]	Homo sapiens	60.5	60.5	0.85	3e-13	0.5	66	AAI71791.1
gb|AAO32958.2|	MTF [Homo sapiens]	Homo sapiens	58.9	58.9	0.4	6e-13	0.88	25	AAO32958.2
pdb|2F5H|A	Chain A, Metallothionein-3 [Homo sapiens]	Homo sapiens	57.8	57.8	0.49	2e-12	0.6111	37	2F5H_A
emb|CAF31638.1|	keratin associated protein 5-9 [Homo sapiens]	Homo sapiens	50.1	188	0.93	3e-08	0.3788	167	CAF31638.1
ref|NP_001012726.1|	keratin-associated protein 5-3 [Homo sapiens]	Homo sapiens	50.1	225	0.95	5e-08	0.3788	238	NP_001012726.1
gb|AAT09005.1|	UHS KerB-like [Homo sapiens]	Homo sapiens	50.1	225	0.95	5e-08	0.3788	238	AAT09005.1
gb|KAI2561533.1|	keratin associated protein 5-7 [Homo sapiens]	Homo sapiens	49.3	137	0.95	6e-08	0.403	175	KAI2561533.1
gb|KAI2527292.1|	hypothetical protein KI723_022248 [Homo sapiens]	Homo sapiens	47.8	47.8	0.9	7e-08	0.3651	103	KAI2527292.1
gb|KAI2527274.1|	hypothetical protein KI723_022240 [Homo sapiens]	Homo sapiens	47.8	47.8	0.9	8e-08	0.3651	108	KAI2527274.1
ref|NP_001012416.1|	keratin-associated protein 5-6 [Homo sapiens]	Homo sapiens	48.1	89.3	0.95	8e-08	0.3846	129	NP_001012416.1
ref|NP_001382332.1|	small cysteine and glycine repeat-containing protein 2 [Homo sapiens]	Homo sapiens	47.8	47.8	0.9	1e-07	0.3651	120	NP_001382332.1
ref|NP_001382334.1|	small cysteine and glycine repeat-containing protein 4 [Homo sapiens]	Homo sapiens	47	47	0.9	1e-07	0.3651	105	NP_001382334.1
gb|EAW74794.1|	hCG2039837 [Homo sapiens]	Homo sapiens	48.9	224	0.96	2e-07	0.4032	478	EAW74794.1
ref|NP_001004325.1|	keratin-associated protein 5-2 [Homo sapiens]	Homo sapiens	47.8	167	0.95	2e-07	0.4	177	NP_001004325.1
ref|NP_066384.2|	keratin-associated protein 5-8 [Homo sapiens]	Homo sapiens	47.8	134	0.95	2e-07	0.4138	187	NP_066384.2
gb|AAQ62965.1|	UHS KERB-like protein [Homo sapiens]	Homo sapiens	47.8	184	0.95	2e-07	0.4138	187	AAQ62965.1
emb|CAA07188.1|	ultra high sulfer keratin [Homo sapiens]	Homo sapiens	47.8	134	0.95	3e-07	0.4138	194	CAA07188.1
gb|KAI2527275.1|	hypothetical protein KI723_022241 [Homo sapiens]	Homo sapiens	46.2	46.2	0.9	3e-07	0.3492	100	KAI2527275.1
ref|NP_001012521.1|	keratin-associated protein 5-7 [Homo sapiens]	Homo sapiens	47.4	87.8	0.95	3e-07	0.4237	165	NP_001012521.1
ref|NP_001383012.1|	small cysteine and glycine repeat-containing protein 10 [Homo sapiens]	Homo sapiens	46.2	84.3	0.91	3e-07	0.3492	106	NP_001383012.1
ref|NP_005544.4|	keratin-associated protein 5-9 [Homo sapiens]	Homo sapiens	47	295	0.98	4e-07	0.3559	169	NP_005544.4
emb|CAA45283.1|	high-sulpher keratin [Homo sapiens]	Homo sapiens	47	260	0.96	4e-07	0.3559	169	CAA45283.1
ref|NP_001382335.1|	small cysteine and glycine repeat-containing protein 5 [Homo sapiens]	Homo sapiens	45.4	122	0.95	4e-07	0.3492	85	NP_001382335.1
ref|NP_001382338.1|	small cysteine and glycine repeat-containing protein 8 [Homo sapiens]	Homo sapiens	45.8	83.6	0.91	4e-07	0.3438	108	NP_001382338.1
ref|NP_001382333.1|	small cysteine and glycine repeat-containing protein 3 [Homo sapiens]	Homo sapiens	45.4	45.4	0.9	5e-07	0.3492	100	NP_001382333.1
gb|KAI2558034.1|	keratin associated protein 5-4 [Homo sapiens]	Homo sapiens	46.2	135	0.95	8e-07	0.3692	170	KAI2558034.1
gb|KAI2561537.1|	keratin associated protein 5-11 [Homo sapiens]	Homo sapiens	46.2	211	0.96	9e-07	0.3881	181	KAI2561537.1
ref|NP_001005405.1|	keratin-associated protein 5-11 [Homo sapiens]	Homo sapiens	45.8	131	0.95	9e-07	0.3733	156	NP_001005405.1
ref|NP_001005922.1|	keratin-associated protein 5-1 [Homo sapiens]	Homo sapiens	46.6	193	0.95	9e-07	0.4333	278	NP_001005922.1
ref|NP_001012728.1|	keratin-associated protein 5-10 [Homo sapiens]	Homo sapiens	46.2	197	0.95	1e-06	0.4138	202	NP_001012728.1
ref|NP_001382336.1|	small cysteine and glycine repeat-containing protein 6 [Homo sapiens]	Homo sapiens	44.7	44.7	0.91	1e-06	0.3143	105	NP_001382336.1
ref|NP_001001480.2|	keratin-associated protein 5-5 [Homo sapiens]	Homo sapiens	46.2	127	0.91	1e-06	0.4	237	NP_001001480.2
sp|P0DSO2.1|	RecName: Full=Small cysteine and glycine repeat-containing protein 9; AltName: Full=Keratin-associated protein 28-1 pseudogene [Homo sapiens]	Homo sapiens	44.3	120	0.93	1e-06	0.3188	92	P0DSO2.1
ref|NP_001012727.1|	keratin-associated protein 5-4 isoform 2 [Homo sapiens]	Homo sapiens	46.2	174	0.93	1e-06	0.4138	288	NP_001012727.1
gb|KAI2561538.1|	keratin associated protein 5-11 [Homo sapiens]	Homo sapiens	45.1	163	0.95	2e-06	0.3214	142	KAI2561538.1
ref|XP_047299923.1|	small cysteine and glycine repeat-containing protein 8 isoform X1 [Homo sapiens]	Homo sapiens	44.3	44.3	0.91	2e-06	0.3607	103	XP_047299923.1
gb|KAI2527291.1|	hypothetical protein KI723_022247 [Homo sapiens]	Homo sapiens	43.9	43.9	0.9	2e-06	0.3231	95	KAI2527291.1
ref|NP_001382331.1|	small cysteine and glycine repeat-containing protein 1 [Homo sapiens]	Homo sapiens	43.5	83.6	0.91	2e-06	0.3281	88	NP_001382331.1
gb|KAI2527267.1|	hypothetical protein KI723_022238 [Homo sapiens]	Homo sapiens	43.5	43.5	0.91	3e-06	0.339	91	KAI2527267.1
ref|NP_001382337.1|	small cysteine and glycine repeat-containing protein 7 [Homo sapiens]	Homo sapiens	43.5	43.5	0.81	3e-06	0.3621	96	NP_001382337.1
ref|NP_149443.1|	keratin-associated protein 4-3 [Homo sapiens]	Homo sapiens	44.7	243	0.96	4e-06	0.3871	195	NP_149443.1
gb|EAW60713.1|	hCG2043350 [Homo sapiens]	Homo sapiens	44.3	163	0.96	4e-06	0.3871	165	EAW60713.1
gb|KAI2558036.1|	keratin associated protein 5-5 [Homo sapiens]	Homo sapiens	43.5	115	0.95	1e-05	0.3833	214	KAI2558036.1
ref|XP_006725597.1|	keratin-associated protein 5-5 isoform X1 [Homo sapiens]	Homo sapiens	43.5	115	0.95	1e-05	0.3833	221	XP_006725597.1
ref|NP_149445.3|	keratin-associated protein 4-5 [Homo sapiens]	Homo sapiens	43.1	117	0.95	1e-05	0.3478	181	NP_149445.3
ref|NP_001334603.1|	keratin-associated protein 5-4 isoform 1 [Homo sapiens]	Homo sapiens	43.1	122	0.95	2e-05	0.3934	228	NP_001334603.1
gb|AAI20960.1|	Keratin associated protein 10-1 [Homo sapiens]	Homo sapiens	42.7	80.5	0.96	2e-05	0.3382	282	AAI20960.1
gb|EAX09420.1|	keratin associated protein 10-1 [Homo sapiens]	Homo sapiens	42.7	80.5	0.96	2e-05	0.3382	282	EAX09420.1
gb|AAI20961.1|	Keratin associated protein 10-1 [Homo sapiens]	Homo sapiens	42.7	80.5	0.96	2e-05	0.3382	282	AAI20961.1
dbj|BAD01534.1|	keratin associated protein [Homo sapiens]	Homo sapiens	42.7	80.5	0.96	2e-05	0.3382	282	BAD01534.1
gb|KAI2596414.1|	keratin associated protein 10-1 [Homo sapiens]	Homo sapiens	42.7	80.5	0.96	2e-05	0.3382	282	KAI2596414.1
ref|NP_114170.1|	keratin-associated protein 17-1 [Homo sapiens]	Homo sapiens	41.2	79.7	0.96	3e-05	0.3676	105	NP_114170.1
ref|NP_941964.2|	keratin-associated protein 10-1 [Homo sapiens]	Homo sapiens	42.4	42.4	0.9	3e-05	0.3382	282	NP_941964.2
emb|CAC27584.1|	keratin associated protein 4.15 [Homo sapiens]	Homo sapiens	42	160	0.95	3e-05	0.3774	193	CAC27584.1
ref|NP_112238.1|	keratin-associated protein 4-6 [Homo sapiens]	Homo sapiens	42	161	0.95	4e-05	0.3774	205	NP_112238.1
gb|KAI2582890.1|	keratin associated protein 4-12 [Homo sapiens]	Homo sapiens	41.2	231	0.95	5e-05	0.3448	161	KAI2582890.1
ref|NP_941966.1|	keratin-associated protein 10-2 [Homo sapiens]	Homo sapiens	41.6	119	0.96	6e-05	0.3239	255	NP_941966.1
dbj|BAD01543.1|	keratin associated protein [Homo sapiens]	Homo sapiens	41.6	78.9	0.96	6e-05	0.3333	292	BAD01543.1
ref|NP_941963.2|	keratin-associated protein 10-9 [Homo sapiens]	Homo sapiens	41.6	41.6	0.9	6e-05	0.3333	292	NP_941963.2
gb|AAI31614.1|	Keratin associated protein 10-9 [Homo sapiens]	Homo sapiens	41.6	78.9	0.96	6e-05	0.3333	292	AAI31614.1
gb|EAW60711.1|	keratin associated protein 4-5 [Homo sapiens]	Homo sapiens	41.2	113	0.95	6e-05	0.2895	186	EAW60711.1
emb|CAC27576.1|	keratin associated protein 4.5 [Homo sapiens]	Homo sapiens	41.2	114	0.95	6e-05	0.2895	186	CAC27576.1
ref|NP_114060.1|	keratin-associated protein 4-12 [Homo sapiens]	Homo sapiens	41.2	232	0.95	7e-05	0.3448	201	NP_114060.1
gb|KAI2574756.1|	multiple EGF like domains 11 [Homo sapiens]	Homo sapiens	41.2	41.2	0.9	7e-05	0.4032	228	KAI2574756.1
gb|AAI27017.1|	KRTAP10-8 protein [Homo sapiens]	Homo sapiens	41.2	41.2	0.83	8e-05	0.3871	259	AAI27017.1
ref|NP_941968.2|	keratin-associated protein 10-8 [Homo sapiens]	Homo sapiens	41.2	41.2	0.83	8e-05	0.3871	259	NP_941968.2
ref|NP_149051.2|	keratin-associated protein 4-2 [Homo sapiens]	Homo sapiens	40.4	116	0.95	8e-05	0.3448	136	NP_149051.2
gb|AAI27253.1|	Keratin associated protein 4-2 [Homo sapiens]	Homo sapiens	40.4	152	0.95	8e-05	0.3448	136	AAI27253.1
emb|CAC27574.1|	keratin associated protein 4.3 [Homo sapiens]	Homo sapiens	39.7	39.7	0.8	9e-05	0.3621	98	CAC27574.1
ref|NP_115913.1|	keratin-associated protein 4-4 [Homo sapiens]	Homo sapiens	40.4	149	0.95	0.0001	0.3448	166	NP_115913.1
dbj|BAD01546.1|	keratin associated protein [Homo sapiens]	Homo sapiens	40.8	80.9	0.96	0.0001	0.3425	298	BAD01546.1
gb|KAI2596427.1|	keratin associated protein 10-11 [Homo sapiens]	Homo sapiens	40.8	79.7	0.96	0.0001	0.3425	298	KAI2596427.1
ref|NP_941965.2|	keratin-associated protein 10-11 [Homo sapiens]	Homo sapiens	40.8	80.9	0.96	0.0001	0.3425	298	NP_941965.2
gb|AAI31612.1|	Keratin associated protein 10-11 [Homo sapiens]	Homo sapiens	40.8	80.9	0.96	0.0001	0.3425	298	AAI31612.1
ref|NP_941972.1|	keratin-associated protein 10-12 [Homo sapiens]	Homo sapiens	40.4	77.4	0.95	0.0001	0.3704	245	NP_941972.1
gb|EAX09419.1|	hCG2043572 [Homo sapiens]	Homo sapiens	40.4	115	0.96	0.0001	0.3284	250	EAX09419.1
gb|KAI2596433.1|	keratin associated protein 10-12 [Homo sapiens]	Homo sapiens	39.3	112	0.91	0.0002	0.36	110	KAI2596433.1
gb|KAI2582900.1|	keratin associated protein 9-1 [Homo sapiens]	Homo sapiens	39.3	189	0.95	0.0002	0.3333	125	KAI2582900.1
gb|AAI20951.1|	Keratin associated protein 10-5 [Homo sapiens]	Homo sapiens	40	79.3	0.96	0.0002	0.3231	271	AAI20951.1
gb|AAI20950.1|	Keratin associated protein 10-5 [Homo sapiens]	Homo sapiens	40	79.3	0.96	0.0002	0.3231	271	AAI20950.1
dbj|BAD01539.1|	keratin associated protein [Homo sapiens]	Homo sapiens	40	79.3	0.96	0.0002	0.3231	271	BAD01539.1
ref|NP_941967.3|	keratin-associated protein 10-5 [Homo sapiens]	Homo sapiens	40	79.3	0.96	0.0002	0.3231	271	NP_941967.3
gb|KAI2596421.1|	keratin associated protein 10-6 [Homo sapiens]	Homo sapiens	40	225	0.96	0.0002	0.3704	365	KAI2596421.1
ref|NP_941961.3|	keratin-associated protein 10-6 [Homo sapiens]	Homo sapiens	40	225	0.96	0.0002	0.3704	365	NP_941961.3
gb|KAI2596417.1|	keratin associated protein 10-4 [Homo sapiens]	Homo sapiens	40	150	0.91	0.0002	0.3704	365	KAI2596417.1
gb|AAI40726.1|	KRTAP10-6 protein [Homo sapiens]	Homo sapiens	40	224	0.96	0.0002	0.3704	370	AAI40726.1
ref|NP_941960.2|	keratin-associated protein 10-4 [Homo sapiens]	Homo sapiens	40	185	0.96	0.0002	0.3704	401	NP_941960.2
sp|P60372.1|	RecName: Full=Keratin-associated protein 10-4; AltName: Full=High sulfur keratin-associated protein 10.4; AltName: Full=Keratin-associated protein 10.4; AltName: Full=Keratin-associated protein 18-4; AltName: Full=Keratin-associated protein 18.4 [Homo sapiens]	Homo sapiens	40	185	0.96	0.0002	0.3704	401	P60372.1
gb|AAI25049.1|	Keratin associated protein 10-4 [Homo sapiens]	Homo sapiens	40	149	0.95	0.0002	0.3704	401	AAI25049.1
emb|CAA44938.1|	high sulfur keratin [Homo sapiens]	Homo sapiens	39.7	76.2	0.95	0.0002	0.3448	175	CAA44938.1
gb|AAI01153.1|	KRTAP1-3 protein [Homo sapiens]	Homo sapiens	39.7	77	0.95	0.0002	0.3729	177	AAI01153.1
gb|KAI2596418.1|	keratin associated protein 10-4 [Homo sapiens]	Homo sapiens	39.7	39.7	0.83	0.0003	0.338	213	KAI2596418.1
ref|NP_941962.1|	keratin-associated protein 10-7 [Homo sapiens]	Homo sapiens	39.7	112	0.88	0.0003	0.3099	370	NP_941962.1
gb|KAI2596422.1|	keratin associated protein 10-7 [Homo sapiens]	Homo sapiens	39.7	148	0.91	0.0003	0.3099	375	KAI2596422.1
gb|KAI2582893.1|	keratin associated protein 4-4 [Homo sapiens]	Homo sapiens	39.3	148	0.95	0.0003	0.3448	166	KAI2582893.1
emb|CAC27580.1|	keratin associated protein 4.9 [Homo sapiens]	Homo sapiens	39.3	189	0.95	0.0003	0.3226	191	CAC27580.1
gb|KAI2582885.1|	keratin associated protein 4-8 [Homo sapiens]	Homo sapiens	39.3	152	0.95	0.0003	0.3281	195	KAI2582885.1
ref|NP_001309386.1|	keratin-associated protein 4-8 isoform 2 [Homo sapiens]	Homo sapiens	39.3	147	0.95	0.0003	0.3281	195	NP_001309386.1
gb|EAW60707.1|	hCG2043351 [Homo sapiens]	Homo sapiens	39.3	189	0.95	0.0004	0.3226	210	EAW60707.1
gb|KAI2582888.1|	keratin associated protein 4-9 [Homo sapiens]	Homo sapiens	39.3	152	0.95	0.0004	0.3226	210	KAI2582888.1
ref|NP_001139513.1|	keratin-associated protein 4-9 [Homo sapiens]	Homo sapiens	39.3	189	0.95	0.0004	0.3226	210	NP_001139513.1
ref|NP_001177389.1|	keratin-associated protein 9-1 [Homo sapiens]	Homo sapiens	39.3	147	0.96	0.0004	0.3226	250	NP_001177389.1
ref|NP_114166.1|	keratin-associated protein 4-8 isoform 1 [Homo sapiens]	Homo sapiens	38.9	114	0.95	0.0004	0.3396	185	NP_114166.1
gb|AAI33678.1|	KRTAP10-3 protein [Homo sapiens]	Homo sapiens	38.9	38.9	0.83	0.0005	0.3429	194	AAI33678.1
sp|Q9BYR0.2|	RecName: Full=Keratin-associated protein 4-7; AltName: Full=Keratin-associated protein 4.7; AltName: Full=Ultrahigh sulfur keratin-associated protein 4.7 [Homo sapiens]	Homo sapiens	38.9	182	0.96	0.0005	0.2969	210	Q9BYR0.2
gb|EAX09417.1|	hCG2043571 [Homo sapiens]	Homo sapiens	38.9	38.9	0.83	0.0005	0.3429	221	EAX09417.1
gb|KAI2596416.1|	keratin associated protein 10-3 [Homo sapiens]	Homo sapiens	38.9	38.9	0.83	0.0005	0.3429	221	KAI2596416.1
ref|NP_941969.2|	keratin-associated protein 10-3 [Homo sapiens]	Homo sapiens	38.9	38.9	0.83	0.0005	0.3429	221	NP_941969.2
ref|XP_047280269.1|	fibroin heavy chain-like isoform X2 [Homo sapiens]	Homo sapiens	38.9	38.9	0.9	0.0005	0.3273	646	XP_047280269.1
ref|XP_047280270.1|	fibroin heavy chain-like isoform X3 [Homo sapiens]	Homo sapiens	38.9	38.9	0.9	0.0005	0.3273	646	XP_047280270.1
ref|XP_047280267.1|	fibroin heavy chain-like isoform X1 [Homo sapiens]	Homo sapiens	38.9	38.9	0.9	0.0005	0.3273	658	XP_047280267.1
gb|KAI2596425.1|	keratin associated protein 10-9 [Homo sapiens]	Homo sapiens	38.5	38.5	0.83	0.0006	0.3429	192	KAI2596425.1
ref|NP_001352181.1|	keratin-associated protein 4-7 [Homo sapiens]	Homo sapiens	38.5	147	0.95	0.0007	0.2969	210	NP_001352181.1
gb|EAW60704.1|	keratin associated protein 4-7 [Homo sapiens]	Homo sapiens	38.5	147	0.95	0.0007	0.2969	210	EAW60704.1
gb|KAI2582883.1|	LOW QUALITY PROTEIN: keratin associated protein 4-7 [Homo sapiens]	Homo sapiens	38.1	109	0.95	0.0007	0.3019	154	KAI2582883.1
gb|KAI2582897.1|	keratin associated protein 9-1 [Homo sapiens]	Homo sapiens	38.5	146	0.96	0.0007	0.3099	259	KAI2582897.1
gb|KAI2558233.1|	cholinergic receptor nicotinic alpha 10 subunit [Homo sapiens]	Homo sapiens	37.4	37.4	0.91	0.001	0.3036	123	KAI2558233.1
gb|EAW60726.1|	keratin associated protein 17-1 [Homo sapiens]	Homo sapiens	37	37	0.95	0.001	0.35	100	EAW60726.1
ref|XP_035717090.1|	keratin-associated protein 9-2 isoform X1 [Homo sapiens]	Homo sapiens	37.7	75.1	0.95	0.001	0.2941	174	XP_035717090.1
ref|NP_149048.2|	keratin-associated protein 4-11 [Homo sapiens]	Homo sapiens	37.7	144	0.95	0.001	0.3396	195	NP_149048.2
gb|AAI26132.1|	Keratin associated protein 4-11 [Homo sapiens]	Homo sapiens	37.7	144	0.95	0.001	0.3396	195	AAI26132.1
dbj|BAH13713.1|	unnamed protein product [Homo sapiens]	Homo sapiens	37.7	74.3	0.9	0.001	0.3194	375	BAH13713.1
gb|KAI2566808.1|	WNT inhibitory factor 1 [Homo sapiens]	Homo sapiens	37	37	0.91	0.002	0.3143	128	KAI2566808.1
gb|AAH69560.1|	KRTAP9-2 protein [Homo sapiens]	Homo sapiens	37.4	72.8	0.95	0.002	0.3438	173	AAH69560.1
ref|NP_114167.2|	keratin-associated protein 9-2 [Homo sapiens]	Homo sapiens	37.4	72.8	0.95	0.002	0.3438	174	NP_114167.2
gb|AAI10620.1|	Keratin associated protein 9-2 [Homo sapiens]	Homo sapiens	37.4	72.8	0.91	0.002	0.3387	174	AAI10620.1
emb|CAC27563.1|	keratin associated protein [Homo sapiens]	Homo sapiens	36.6	36.6	0.86	0.002	0.3333	106	CAC27563.1
emb|CAC27579.1|	keratin associated protein 4.8 [Homo sapiens]	Homo sapiens	36.6	73.2	0.8	0.002	0.3333	114	CAC27579.1
ref|NP_001382996.1|	putative keratin-associated protein 4-16 [Homo sapiens]	Homo sapiens	37.4	37.4	0.95	0.002	0.3235	235	NP_001382996.1
gb|KAI2582887.1|	keratin associated protein 4-16 [Homo sapiens]	Homo sapiens	37.4	37.4	0.95	0.002	0.3235	235	KAI2582887.1
ref|NP_149050.3|	putative keratin-associated protein 4-X [Homo sapiens]	Homo sapiens	37	143	0.96	0.002	0.283	155	NP_149050.3
ref|NP_114168.1|	keratin-associated protein 9-3 [Homo sapiens]	Homo sapiens	37	37	0.96	0.002	0.3134	159	NP_114168.1
gb|KAI2582902.1|	keratin associated protein 9-3 [Homo sapiens]	Homo sapiens	37	37	0.96	0.002	0.3134	159	KAI2582902.1
gb|EAW97147.1|	WNT inhibitory factor 1, isoform CRA_b [Homo sapiens]	Homo sapiens	37	37	0.91	0.003	0.3143	365	EAW97147.1
ref|NP_001371962.1|	multiple epidermal growth factor-like domains protein 11 isoform 7 precursor [Homo sapiens]	Homo sapiens	37	72.8	0.9	0.003	0.3182	883	NP_001371962.1
ref|XP_047289123.1|	multiple epidermal growth factor-like domains protein 11 isoform X5 [Homo sapiens]	Homo sapiens	37	72.8	0.9	0.003	0.3182	979	XP_047289123.1
ref|XP_016878159.1|	multiple epidermal growth factor-like domains protein 11 isoform X1 [Homo sapiens]	Homo sapiens	37	72.8	0.9	0.003	0.3182	1097	XP_016878159.1
gb|KAI2514692.1|	multiple EGF like domains 6 [Homo sapiens]	Homo sapiens	37	37	0.9	0.003	0.3226	1229	KAI2514692.1
gb|EAW71454.1|	hCG1810754 [Homo sapiens]	Homo sapiens	37	37	0.9	0.003	0.3226	1229	EAW71454.1
ref|XP_047304212.1|	multiple epidermal growth factor-like domains protein 6 isoform X22 [Homo sapiens]	Homo sapiens	37	37	0.9	0.003	0.3226	1242	XP_047304212.1
dbj|BAA32467.2|	MEGF6 [Homo sapiens]	Homo sapiens	37	37	0.9	0.003	0.3226	1246	BAA32467.2
ref|XP_047304211.1|	multiple epidermal growth factor-like domains protein 6 isoform X21 [Homo sapiens]	Homo sapiens	37	37	0.9	0.003	0.3226	1305	XP_047304211.1
ref|XP_047304207.1|	multiple epidermal growth factor-like domains protein 6 isoform X20 [Homo sapiens]	Homo sapiens	37	37	0.9	0.003	0.3226	1308	XP_047304207.1
ref|XP_047304201.1|	multiple epidermal growth factor-like domains protein 6 isoform X18 [Homo sapiens]	Homo sapiens	37	37	0.9	0.003	0.3226	1349	XP_047304201.1
ref|XP_047304203.1|	multiple epidermal growth factor-like domains protein 6 isoform X19 [Homo sapiens]	Homo sapiens	37	37	0.9	0.003	0.3226	1349	XP_047304203.1
ref|XP_047304198.1|	multiple epidermal growth factor-like domains protein 6 isoform X17 [Homo sapiens]	Homo sapiens	37	37	0.9	0.003	0.3226	1351	XP_047304198.1
ref|XP_011539190.1|	multiple epidermal growth factor-like domains protein 6 isoform X16 [Homo sapiens]	Homo sapiens	37	37	0.9	0.003	0.3226	1364	XP_011539190.1
ref|XP_047304195.1|	multiple epidermal growth factor-like domains protein 6 isoform X15 [Homo sapiens]	Homo sapiens	37	37	0.9	0.003	0.3226	1392	XP_047304195.1
ref|XP_047304194.1|	multiple epidermal growth factor-like domains protein 6 isoform X14 [Homo sapiens]	Homo sapiens	37	37	0.9	0.003	0.3226	1393	XP_047304194.1
ref|XP_011539189.1|	multiple epidermal growth factor-like domains protein 6 isoform X13 [Homo sapiens]	Homo sapiens	37	37	0.9	0.003	0.3226	1395	XP_011539189.1
ref|XP_047304188.1|	multiple epidermal growth factor-like domains protein 6 isoform X12 [Homo sapiens]	Homo sapiens	37	37	0.9	0.003	0.3226	1410	XP_047304188.1
ref|XP_047304185.1|	multiple epidermal growth factor-like domains protein 6 isoform X11 [Homo sapiens]	Homo sapiens	37	37	0.9	0.003	0.3226	1413	XP_047304185.1
ref|XP_006710469.1|	multiple epidermal growth factor-like domains protein 6 isoform X10 [Homo sapiens]	Homo sapiens	37	37	0.9	0.003	0.3226	1436	XP_006710469.1
ref|XP_047304184.1|	multiple epidermal growth factor-like domains protein 6 isoform X9 [Homo sapiens]	Homo sapiens	37	37	0.9	0.003	0.3226	1453	XP_047304184.1
ref|XP_047304177.1|	multiple epidermal growth factor-like domains protein 6 isoform X8 [Homo sapiens]	Homo sapiens	37	37	0.9	0.003	0.3226	1454	XP_047304177.1
ref|XP_047304176.1|	multiple epidermal growth factor-like domains protein 6 isoform X7 [Homo sapiens]	Homo sapiens	37	37	0.9	0.003	0.3226	1456	XP_047304176.1
ref|XP_047304173.1|	multiple epidermal growth factor-like domains protein 6 isoform X6 [Homo sapiens]	Homo sapiens	37	37	0.9	0.003	0.3226	1457	XP_047304173.1
ref|XP_047304171.1|	multiple epidermal growth factor-like domains protein 6 isoform X5 [Homo sapiens]	Homo sapiens	37	37	0.9	0.003	0.3226	1497	XP_047304171.1
ref|XP_047304161.1|	multiple epidermal growth factor-like domains protein 6 isoform X4 [Homo sapiens]	Homo sapiens	37	37	0.9	0.003	0.3226	1498	XP_047304161.1
ref|XP_047304160.1|	multiple epidermal growth factor-like domains protein 6 isoform X3 [Homo sapiens]	Homo sapiens	37	37	0.9	0.003	0.3226	1500	XP_047304160.1
ref|NP_001400.3|	multiple epidermal growth factor-like domains protein 6 precursor [Homo sapiens]	Homo sapiens	37	37	0.9	0.003	0.3226	1541	NP_001400.3
gb|KAI2514691.1|	multiple EGF like domains 6 [Homo sapiens]	Homo sapiens	37	37	0.9	0.003	0.3226	1541	KAI2514691.1
ref|XP_016856022.1|	multiple epidermal growth factor-like domains protein 6 isoform X2 [Homo sapiens]	Homo sapiens	37	37	0.9	0.003	0.3226	1559	XP_016856022.1
ref|XP_011539188.1|	multiple epidermal growth factor-like domains protein 6 isoform X1 [Homo sapiens]	Homo sapiens	37	37	0.9	0.003	0.3226	1560	XP_011539188.1
dbj|BAE19678.1|	hypothetical protein [Homo sapiens]	Homo sapiens	37	37	0.9	0.003	0.3226	1640	BAE19678.1
ref|NP_112228.1|	keratin-associated protein 1-3 [Homo sapiens]	Homo sapiens	36.6	36.6	0.8	0.003	0.3167	167	NP_112228.1
gb|KAI2558031.1|	keratin associated protein 5-1 [Homo sapiens]	Homo sapiens	36.6	36.6	0.88	0.003	0.3235	256	KAI2558031.1
gb|EAW85956.1|	integrin, beta 1 (fibronectin receptor, beta polypeptide, antigen CD29 includes MDF2, MSK12), isoform CRA_e [Homo sapiens]	Homo sapiens	36.6	36.6	0.91	0.004	0.3448	682	EAW85956.1
pdb|7NWL|B	Chain B, Integrin beta-1 [Homo sapiens]	Homo sapiens	36.6	36.6	0.91	0.004	0.3448	778	7NWL_B
gb|EAW85960.1|	integrin, beta 1 (fibronectin receptor, beta polypeptide, antigen CD29 includes MDF2, MSK12), isoform CRA_f [Homo sapiens]	Homo sapiens	36.6	36.6	0.91	0.004	0.3448	789	EAW85960.1
emb|CAA30790.1|	unnamed protein product [Homo sapiens]	Homo sapiens	36.6	36.6	0.91	0.004	0.3448	798	CAA30790.1
dbj|BAF84386.1|	unnamed protein product [Homo sapiens]	Homo sapiens	36.6	36.6	0.91	0.004	0.3448	798	BAF84386.1
ref|NP_002202.2|	integrin beta-1 isoform 1A precursor [Homo sapiens]	Homo sapiens	36.6	36.6	0.91	0.004	0.3448	798	NP_002202.2
ref|NP_391988.1|	integrin beta-1 isoform 1D precursor [Homo sapiens]	Homo sapiens	36.6	36.6	0.91	0.004	0.3448	801	NP_391988.1
gb|EAW85952.1|	integrin, beta 1 (fibronectin receptor, beta polypeptide, antigen CD29 includes MDF2, MSK12), isoform CRA_d [Homo sapiens]	Homo sapiens	36.6	36.6	0.91	0.004	0.3448	819	EAW85952.1
emb|CAD97649.1|	hypothetical protein [Homo sapiens]	Homo sapiens	36.6	36.6	0.91	0.004	0.3448	823	CAD97649.1
gb|EAW85949.1|	integrin, beta 1 (fibronectin receptor, beta polypeptide, antigen CD29 includes MDF2, MSK12), isoform CRA_b [Homo sapiens]	Homo sapiens	36.6	36.6	0.91	0.004	0.3448	825	EAW85949.1
ref|NP_112237.2|	keratin-associated protein 9-9 isoform KRTAP9.5 [Homo sapiens]	Homo sapiens	36.2	71.6	0.95	0.004	0.3433	169	NP_112237.2
gb|KAI2582905.1|	keratin associated protein 9-9 [Homo sapiens]	Homo sapiens	36.2	71.6	0.95	0.004	0.3433	169	KAI2582905.1
ref|NP_001305156.1|	keratin-associated protein 9-9 isoform KRTAP9.9 [Homo sapiens]	Homo sapiens	36.2	71.6	0.95	0.004	0.3433	174	NP_001305156.1
ref|NP_112229.1|	keratin-associated protein 1-1 [Homo sapiens]	Homo sapiens	36.2	36.2	0.9	0.004	0.2969	177	NP_112229.1
gb|KAI2582895.1|	keratin associated protein 4-1 [Homo sapiens]	Homo sapiens	35.4	70.8	0.95	0.005	0.3333	108	KAI2582895.1
gb|KAI2582898.1|	keratin associated protein 9-1 [Homo sapiens]	Homo sapiens	35.8	71.6	0.95	0.005	0.3333	141	KAI2582898.1
emb|CAC27588.1|	keratin associated protein 9.5 [Homo sapiens]	Homo sapiens	35.4	35.4	0.95	0.005	0.2794	111	CAC27588.1
ref|NP_001258684.1|	integrin beta-like protein 1 isoform 2 precursor [Homo sapiens]	Homo sapiens	36.2	36.2	0.86	0.005	0.339	445	NP_001258684.1
ref|NP_149049.2|	keratin-associated protein 4-1 isoform 2 [Homo sapiens]	Homo sapiens	35.4	35.4	0.9	0.006	0.3333	127	NP_149049.2
gb|AAI03846.1|	Keratin associated protein 4-1 [Homo sapiens]	Homo sapiens	35.4	35.4	0.9	0.006	0.3333	127	AAI03846.1
ref|XP_047301383.1|	keratin-associated protein 5-5-like isoform X4 [Homo sapiens]	Homo sapiens	35.8	142	0.9	0.007	0.3455	462	XP_047301383.1
gb|KAI2574755.1|	multiple EGF like domains 11 [Homo sapiens]	Homo sapiens	35.8	35.8	0.9	0.007	0.3146	579	KAI2574755.1
ref|NP_001373770.1|	keratin-associated protein 4-1 isoform 1 [Homo sapiens]	Homo sapiens	35.4	35.4	0.9	0.007	0.3333	146	NP_001373770.1
emb|CAD38994.1|	hypothetical protein [Homo sapiens]	Homo sapiens	35.8	35.8	0.9	0.007	0.3146	626	CAD38994.1
ref|NP_001374080.1|	multiple epidermal growth factor-like domains protein 11 isoform 8 precursor [Homo sapiens]	Homo sapiens	35.8	35.8	0.9	0.007	0.3146	669	NP_001374080.1
gb|EAW77754.1|	MEGF11 protein, isoform CRA_a [Homo sapiens]	Homo sapiens	35.8	35.8	0.9	0.007	0.3146	849	EAW77754.1
ref|XP_016878163.1|	multiple epidermal growth factor-like domains protein 11 isoform X8 [Homo sapiens]	Homo sapiens	35.8	35.8	0.9	0.007	0.3146	854	XP_016878163.1
ref|NP_001371961.1|	multiple epidermal growth factor-like domains protein 11 isoform 6 [Homo sapiens]	Homo sapiens	35.8	35.8	0.9	0.007	0.3146	941	NP_001371961.1
ref|XP_047289124.1|	multiple epidermal growth factor-like domains protein 11 isoform X6 [Homo sapiens]	Homo sapiens	35.8	35.8	0.9	0.007	0.3146	964	XP_047289124.1
ref|NP_001371960.1|	multiple epidermal growth factor-like domains protein 11 isoform 5 [Homo sapiens]	Homo sapiens	35.8	35.8	0.9	0.007	0.3146	964	NP_001371960.1
gb|EAW77756.1|	MEGF11 protein, isoform CRA_c [Homo sapiens]	Homo sapiens	35.8	35.8	0.9	0.007	0.3146	969	EAW77756.1
ref|NP_001371959.1|	multiple epidermal growth factor-like domains protein 11 isoform 4 [Homo sapiens]	Homo sapiens	35.8	35.8	0.9	0.007	0.3146	969	NP_001371959.1
dbj|BAB47410.2|	MEGF11 protein [Homo sapiens]	Homo sapiens	35.8	35.8	0.9	0.007	0.3146	974	BAB47410.2
gb|EAW77755.1|	MEGF11 protein, isoform CRA_b [Homo sapiens]	Homo sapiens	35.8	35.8	0.9	0.007	0.3146	991	EAW77755.1
ref|NP_001371958.1|	multiple epidermal growth factor-like domains protein 11 isoform 3 precursor [Homo sapiens]	Homo sapiens	35.8	35.8	0.9	0.007	0.3146	1021	NP_001371958.1
ref|XP_047289122.1|	multiple epidermal growth factor-like domains protein 11 isoform X3 [Homo sapiens]	Homo sapiens	35.8	35.8	0.9	0.007	0.3146	1022	XP_047289122.1
ref|NP_001374079.1|	multiple epidermal growth factor-like domains protein 11 isoform 2 precursor [Homo sapiens]	Homo sapiens	35.8	35.8	0.9	0.007	0.3146	1044	NP_001374079.1
gb|AAI17420.1|	MEGF11 protein [Homo sapiens]	Homo sapiens	35.8	35.8	0.9	0.007	0.3146	1044	AAI17420.1
gb|KAI2574751.1|	multiple EGF like domains 11 [Homo sapiens]	Homo sapiens	35.8	35.8	0.9	0.007	0.3146	1044	KAI2574751.1
ref|XP_016878160.1|	multiple epidermal growth factor-like domains protein 11 isoform X2 [Homo sapiens]	Homo sapiens	35.8	35.8	0.9	0.007	0.3146	1092	XP_016878160.1
gb|KAI2574753.1|	multiple EGF like domains 11 [Homo sapiens]	Homo sapiens	35.8	35.8	0.9	0.007	0.3146	1140	KAI2574753.1
ref|NP_001371957.1|	multiple epidermal growth factor-like domains protein 11 isoform 1 precursor [Homo sapiens]	Homo sapiens	35.8	35.8	0.9	0.007	0.3146	1140	NP_001371957.1
gb|EAX01630.1|	laminin, alpha 1, isoform CRA_c [Homo sapiens]	Homo sapiens	35.4	35.4	0.9	0.009	0.3387	2506	EAX01630.1
emb|CAA41418.1|	laminin A chain [Homo sapiens]	Homo sapiens	35.4	35.4	0.9	0.009	0.3387	2628	CAA41418.1
gb|EAX01628.1|	laminin, alpha 1, isoform CRA_a [Homo sapiens]	Homo sapiens	35.4	35.4	0.9	0.009	0.3387	2703	EAX01628.1
gb|EAX01629.1|	laminin, alpha 1, isoform CRA_b [Homo sapiens]	Homo sapiens	35.4	35.4	0.9	0.009	0.3387	2714	EAX01629.1
gb|EAX01631.1|	laminin, alpha 1, isoform CRA_d [Homo sapiens]	Homo sapiens	35.4	35.4	0.9	0.009	0.3387	2952	EAX01631.1
ref|NP_005550.2|	laminin subunit alpha-1 precursor [Homo sapiens]	Homo sapiens	35.4	35.4	0.9	0.009	0.3387	3075	NP_005550.2
gb|KAI2586082.1|	laminin subunit alpha 1 [Homo sapiens]	Homo sapiens	35.4	35.4	0.9	0.009	0.3387	3075	KAI2586082.1
ref|NP_001264261.1|	keratin-associated protein 9-7 [Homo sapiens]	Homo sapiens	35	35	0.95	0.011	0.3433	169	NP_001264261.1
ref|XP_047299291.1|	keratin-associated protein 9-7 isoform X1 [Homo sapiens]	Homo sapiens	35	35	0.95	0.011	0.3433	174	XP_047299291.1
ref|XP_047299290.1|	keratin-associated protein 9-8 isoform X1 [Homo sapiens]	Homo sapiens	34.7	34.7	0.8	0.014	0.3226	159	XP_047299290.1
ref|NP_114169.2|	keratin-associated protein 9-8 [Homo sapiens]	Homo sapiens	34.7	34.7	0.8	0.014	0.3226	159	NP_114169.2
ref|NP_001171469.2|	sodium-dependent phosphate transport protein 2B isoform b [Homo sapiens]	Homo sapiens	32.3	32.3	0.59	0.12	0.3514	689	NP_001171469.2
ref|NP_006415.3|	sodium-dependent phosphate transport protein 2B isoform a [Homo sapiens]	Homo sapiens	32.3	32.3	0.59	0.12	0.3514	690	NP_006415.3
gb|KAI2533961.1|	solute carrier family 34 member 2 [Homo sapiens]	Homo sapiens	32	32	0.59	0.16	0.3514	689	KAI2533961.1
dbj|BAM95196.1|	SLC34A2-ROS1 fusion protein [Homo sapiens]	Homo sapiens	32	32	0.59	0.16	0.3514	1273	BAM95196.1
sp|Q0D2K5.1|	PUTATIVE PSEUDOGENE: RecName: Full=Putative EGF-like and EMI domain-containing protein 1 [Homo sapiens]	Homo sapiens	28.1	28.1	0.4	3.5	0.4	195	Q0D2K5.1
gb|EAW82870.1|	metallothionein 2A, isoform CRA_b [Homo sapiens]	Homo sapiens	26.2	26.2	0.16	7	0.9	50	EAW82870.1
ref|NP_001265455.1|	zinc finger protein 518A isoform b [Homo sapiens]	Homo sapiens	26.2	26.2	0.31	19	0.4737	953	NP_001265455.1
ref|NP_001265453.1|	zinc finger protein 518A isoform a [Homo sapiens]	Homo sapiens	26.2	26.2	0.31	19	0.4737	1483	NP_001265453.1
emb|CAH10523.1|	hypothetical protein [Homo sapiens]	Homo sapiens	26.2	26.2	0.31	19	0.4737	1483	CAH10523.1
ref|NP_001073870.1|	probable protein phosphatase 1N [Homo sapiens]	Homo sapiens	24.3	24.3	0.31	90	0.3684	430	NP_001073870.1
ref|XP_047294180.1|	probable protein phosphatase 1N isoform X1 [Homo sapiens]	Homo sapiens	24.3	24.3	0.31	90	0.3684	448	XP_047294180.1

## Sheet: OCLN vs. Human
OCLN (Q16625) vs. Human	Description	Scientific Name	Max Score	Total Score	Query Cover	E value	Per. Ident	Acc. Len	Accession
ref|NP_001192183.1|	occludin isoform a [Homo sapiens]	Homo sapiens	1072	1072	1	0	1	522	NP_001192183.1
gb|AAH29886.1|	OCLN protein [Homo sapiens]	Homo sapiens	1070	1070	1	0	0.9981	522	AAH29886.1
dbj|BAF83386.1|	unnamed protein product [Homo sapiens]	Homo sapiens	1069	1069	1	0	0.9962	522	BAF83386.1
gb|ACZ80515.1|	occludin variant [Homo sapiens]	Homo sapiens	978	978	0.9	0	1	479	ACZ80515.1
ref|XP_016864402.1|	occludin isoform X2 [Homo sapiens]	Homo sapiens	907	907	1	0	0.8716	468	XP_016864402.1
gb|EAW51276.1|	occludin, isoform CRA_b [Homo sapiens]	Homo sapiens	714	714	0.66	0	1	346	EAW51276.1
gb|EAW51275.1|	occludin, isoform CRA_a [Homo sapiens]	Homo sapiens	619	619	0.57	0	1	330	EAW51275.1
ref|NP_001192184.1|	occludin isoform b precursor [Homo sapiens]	Homo sapiens	556	556	0.51	0	1	271	NP_001192184.1
gb|ACT53744.1|	OCLN [Homo sapiens]	Homo sapiens	411	411	0.38	1e-142	1	200	ACT53744.1
gb|EAW50841.1|	hCG37070 [Homo sapiens]	Homo sapiens	362	362	0.33	1e-123	1	176	EAW50841.1
pdb|1XAW|A	Chain A, Occludin [Homo sapiens]	Homo sapiens	286	286	0.26	1e-94	0.9929	140	1XAW_A
pdb|1WPA|A	1.5 Angstrom crystal structure of human occludin fragment 413-522 [Homo sapiens]	Homo sapiens	227	227	0.21	7e-72	0.991	114	1WPA_A
pdb|3G7C|A	Chain A, Occludin [Homo sapiens]	Homo sapiens	223	223	0.21	3e-70	0.964	113	3G7C_A
gb|ACT83432.1|	occludin splice variant [Homo sapiens]	Homo sapiens	115	115	0.09	3e-30	0.9808	70	ACT83432.1
gb|ACT83431.1|	occludin splice variant [Homo sapiens]	Homo sapiens	112	112	0.09	3e-29	0.9423	69	ACT83431.1
ref|XP_016882826.1|	RNA polymerase II elongation factor ELL isoform X3 [Homo sapiens]	Homo sapiens	84	84	0.4	2e-16	0.2809	337	XP_016882826.1
ref|XP_016882825.1|	RNA polymerase II elongation factor ELL isoform X2 [Homo sapiens]	Homo sapiens	84	84	0.4	3e-16	0.2809	370	XP_016882825.1
ref|XP_016882824.1|	RNA polymerase II elongation factor ELL isoform X1 [Homo sapiens]	Homo sapiens	84	84	0.4	6e-16	0.2809	488	XP_016882824.1
dbj|BAD92031.1|	elongation factor RNA polymerase II variant [Homo sapiens]	Homo sapiens	84	84	0.4	7e-16	0.2809	565	BAD92031.1
gb|AAB34056.1|	MEN chimeric transcription factor [Homo sapiens]	Homo sapiens	84	84	0.4	7e-16	0.2809	576	AAB34056.1
gb|EAW84707.1|	elongation factor RNA polymerase II, isoform CRA_a [Homo sapiens]	Homo sapiens	84	84	0.4	8e-16	0.2809	605	EAW84707.1
ref|NP_006523.1|	RNA polymerase II elongation factor ELL [Homo sapiens]	Homo sapiens	84	84	0.4	8e-16	0.2809	621	NP_006523.1
dbj|BAF85794.1|	unnamed protein product [Homo sapiens]	Homo sapiens	84	84	0.4	8e-16	0.2809	621	BAF85794.1
pdb|5N7I|A	Crystal structure of the coiled-coil domain of human tricellulin [Homo sapiens]	Homo sapiens	72.4	72.4	0.2	3e-14	0.3241	115	5N7I_A
pdb|5N7H|A	Crystal structure of the coiled-coil domain of human tricellulin [Homo sapiens]	Homo sapiens	70.1	70.1	0.2	2e-13	0.3148	115	5N7H_A
emb|CAD98084.1|	hypothetical protein [Homo sapiens]	Homo sapiens	72	72	0.41	1e-12	0.2491	309	CAD98084.1
pdb|5JW9|B	The Crystal Structure of ELL2 Oclludin Domain and AFF4 peptide [Homo sapiens]	Homo sapiens	67.8	67.8	0.2	1e-12	0.3153	122	5JW9_B
dbj|BAG62063.1|	unnamed protein product [Homo sapiens]	Homo sapiens	70.5	70.5	0.28	4e-12	0.2781	310	BAG62063.1
dbj|BAG59433.1|	unnamed protein product [Homo sapiens]	Homo sapiens	70.5	70.5	0.28	6e-12	0.2781	336	BAG59433.1
dbj|BAG60269.1|	unnamed protein product [Homo sapiens]	Homo sapiens	70.5	70.5	0.28	8e-12	0.2781	390	BAG60269.1
ref|XP_016864729.1|	RNA polymerase II elongation factor ELL2 isoform X3 [Homo sapiens]	Homo sapiens	70.5	70.5	0.28	1e-11	0.2781	508	XP_016864729.1
dbj|BAD92580.1|	elongation factor, RNA polymerase II, 2 variant [Homo sapiens]	Homo sapiens	70.5	70.5	0.28	1e-11	0.2781	519	BAD92580.1
dbj|BAF85651.1|	unnamed protein product [Homo sapiens]	Homo sapiens	70.5	70.5	0.98	1e-11	0.2259	558	BAF85651.1
gb|KAI2537778.1|	MARVEL domain containing 2 [Homo sapiens]	Homo sapiens	70.1	107	0.41	1e-11	0.3148	442	KAI2537778.1
gb|ABG89106.1|	tricellulin isoform c [Homo sapiens]	Homo sapiens	70.1	107	0.41	1e-11	0.3148	442	ABG89106.1
ref|XP_047272915.1|	RNA polymerase II elongation factor ELL2 isoform X2 [Homo sapiens]	Homo sapiens	70.5	70.5	0.28	1e-11	0.2781	585	XP_047272915.1
ref|NP_036213.2|	RNA polymerase II elongation factor ELL2 [Homo sapiens]	Homo sapiens	70.5	70.5	0.28	1e-11	0.2781	640	NP_036213.2
gb|AAC51232.1|	RNA polymerase II elongation factor ELL2 [Homo sapiens]	Homo sapiens	70.5	70.5	0.28	1e-11	0.2781	640	AAC51232.1
ref|NP_001231663.1|	MARVEL domain-containing protein 2 isoform 2 [Homo sapiens]	Homo sapiens	70.1	70.1	0.2	2e-11	0.3148	546	NP_001231663.1
gb|ABG89105.1|	tricellulin isoform a1 [Homo sapiens]	Homo sapiens	70.1	70.1	0.2	2e-11	0.3148	546	ABG89105.1
ref|NP_001033692.2|	MARVEL domain-containing protein 2 isoform 1 [Homo sapiens]	Homo sapiens	70.1	70.1	0.2	2e-11	0.3148	558	NP_001033692.2
gb|AAH33689.1|	MARVEL domain containing 2 [Homo sapiens]	Homo sapiens	70.1	70.1	0.2	2e-11	0.3148	558	AAH33689.1
gb|EAW51278.1|	MARVEL domain containing 2, isoform CRA_b [Homo sapiens]	Homo sapiens	57.4	57.4	0.5	1e-07	0.2345	438	EAW51278.1
dbj|BAB70853.1|	unnamed protein product [Homo sapiens]	Homo sapiens	57.4	57.4	0.5	2e-07	0.2345	457	BAB70853.1
gb|KAI2537780.1|	MARVEL domain containing 2 [Homo sapiens]	Homo sapiens	57.4	99.4	0.64	2e-07	0.2345	516	KAI2537780.1
dbj|BAG51928.1|	unnamed protein product [Homo sapiens]	Homo sapiens	56.6	56.6	0.2	2e-07	0.2727	351	BAG51928.1
gb|AAG13463.1|	RNA polymerase II elongation factor ELL3 [Homo sapiens]	Homo sapiens	56.6	56.6	0.2	2e-07	0.2727	397	AAG13463.1
ref|NP_079441.1|	RNA polymerase II elongation factor ELL3 [Homo sapiens]	Homo sapiens	56.6	56.6	0.2	2e-07	0.2727	397	NP_079441.1
dbj|BAG54320.1|	unnamed protein product [Homo sapiens]	Homo sapiens	56.6	56.6	0.2	2e-07	0.2727	397	BAG54320.1
gb|EAW77237.1|	elongation factor RNA polymerase II-like 3, isoform CRA_a [Homo sapiens]	Homo sapiens	56.6	56.6	0.2	2e-07	0.2727	427	EAW77237.1
ref|NP_853640.1|	keratin-associated protein 19-3 [Homo sapiens]	Homo sapiens	45.8	154	0.07	3e-05	0.4808	81	NP_853640.1
gb|KAI2589543.1|	occludin/ELL domain containing 1 [Homo sapiens]	Homo sapiens	48.1	48.1	0.2	4e-05	0.2593	208	KAI2589543.1
ref|NP_001092689.1|	keratin-associated protein 19-8 [Homo sapiens]	Homo sapiens	44.7	78.9	0.07	4e-05	0.5789	63	NP_001092689.1
ref|NP_853646.1|	keratin-associated protein 20-1 [Homo sapiens]	Homo sapiens	44.3	44.3	0.04	5e-05	0.7037	56	NP_853646.1
ref|NP_078854.1|	occludin/ELL domain-containing protein 1 [Homo sapiens]	Homo sapiens	48.1	48.1	0.2	7e-05	0.2593	264	NP_078854.1
emb|CAD29723.1|	high tyrosine glycine keratin associated protein 19.1 [Homo sapiens]	Homo sapiens	44.7	128	0.07	8e-05	0.5778	88	CAD29723.1
ref|NP_853638.1|	keratin-associated protein 19-1 [Homo sapiens]	Homo sapiens	44.7	128	0.07	8e-05	0.5778	90	NP_853638.1
gb|AAI57827.1|	LOC647264 protein [Homo sapiens]	Homo sapiens	44.3	202	0.11	0.0003	0.5909	137	AAI57827.1
ref|NP_853650.1|	keratin-associated protein 21-1 [Homo sapiens]	Homo sapiens	42	78.2	0.07	0.0006	0.5556	79	NP_853650.1
dbj|BAE46374.1|	keratin associated protein [Homo sapiens]	Homo sapiens	42	113	0.08	0.0006	0.5682	83	BAE46374.1
ref|NP_853648.1|	keratin-associated protein 21-2 [Homo sapiens]	Homo sapiens	42	113	0.08	0.0006	0.5682	83	NP_853648.1
ref|NP_001357297.1|	keratin-associated protein 21-1 [Homo sapiens]	Homo sapiens	41.6	160	0.11	0.002	0.459	109	NP_001357297.1
ref|NP_001382849.1|	keratin-associated protein 21-1-like [Homo sapiens]	Homo sapiens	42	158	0.11	0.002	0.5122	129	NP_001382849.1
ref|NP_853642.1|	keratin-associated protein 19-5 [Homo sapiens]	Homo sapiens	40	75.9	0.08	0.002	0.4783	72	NP_853642.1
dbj|BAG64576.1|	unnamed protein product [Homo sapiens]	Homo sapiens	42.7	42.7	0.09	0.003	0.4038	201	BAG64576.1
dbj|BAA09522.1|	heterogeneous nuclear ribonucleoprotein D (hnRNP D) [Homo sapiens]	Homo sapiens	43.1	43.1	0.09	0.003	0.4038	267	BAA09522.1
dbj|BAG61935.1|	unnamed protein product [Homo sapiens]	Homo sapiens	43.1	43.1	0.09	0.003	0.4038	303	BAG61935.1
ref|NP_112737.1|	heterogeneous nuclear ribonucleoprotein D0 isoform b [Homo sapiens]	Homo sapiens	43.1	43.1	0.09	0.004	0.4038	336	NP_112737.1
gb|AAC51277.1|	p40 [Homo sapiens]	Homo sapiens	43.1	43.1	0.27	0.004	0.2839	338	AAC51277.1
ref|NP_112738.1|	heterogeneous nuclear ribonucleoprotein D0 isoform a [Homo sapiens]	Homo sapiens	43.1	43.1	0.09	0.004	0.4038	355	NP_112738.1
gb|EAW93838.1|	heterogeneous nuclear ribonucleoprotein A2/B1, isoform CRA_d [Homo sapiens]	Homo sapiens	42.7	157	0.08	0.005	0.5	301	EAW93838.1
ref|NP_787053.1|	keratin-associated protein 8-1 [Homo sapiens]	Homo sapiens	38.9	38.9	0.06	0.005	0.5556	63	NP_787053.1
ref|NP_002128.1|	heterogeneous nuclear ribonucleoproteins A2/B1 isoform A2 [Homo sapiens]	Homo sapiens	42.7	157	0.08	0.005	0.5	341	NP_002128.1
ref|NP_853647.1|	keratin-associated protein 20-2 [Homo sapiens]	Homo sapiens	38.9	75.1	0.07	0.005	0.6296	65	NP_853647.1
ref|NP_112533.1|	heterogeneous nuclear ribonucleoproteins A2/B1 isoform B1 [Homo sapiens]	Homo sapiens	42.7	157	0.08	0.005	0.5	353	NP_112533.1
gb|ADO22453.1|	epididymis secretory sperm binding protein [Homo sapiens]	Homo sapiens	42.7	157	0.08	0.005	0.5	353	ADO22453.1
gb|KAI2595890.1|	LOW QUALITY PROTEIN: keratin associated protein 19-6 [Homo sapiens]	Homo sapiens	38.1	38.1	0.07	0.008	0.5366	58	KAI2595890.1
ref|NP_853643.1|	keratin-associated protein 19-6 isoform KRTAP19-6-V1 [Homo sapiens]	Homo sapiens	38.1	38.1	0.07	0.008	0.5366	58	NP_853643.1
gb|EAW96767.1|	heterogeneous nuclear ribonucleoprotein A1, isoform CRA_g [Homo sapiens]	Homo sapiens	42	107	0.11	0.008	0.4783	319	EAW96767.1
gb|AAC51274.1|	p40 [Homo sapiens]	Homo sapiens	42	42	0.27	0.009	0.2839	337	AAC51274.1
gb|AAC51262.1|	p40 [Homo sapiens]	Homo sapiens	42	42	0.27	0.009	0.2839	338	AAC51262.1
gb|AAC51268.1|	p40 [Homo sapiens]	Homo sapiens	42	42	0.27	0.009	0.2839	338	AAC51268.1
gb|AAC51270.1|	p40 [Homo sapiens]	Homo sapiens	42	42	0.27	0.009	0.2839	338	AAC51270.1
gb|AAC51272.1|	p40 [Homo sapiens]	Homo sapiens	42	42	0.27	0.009	0.2839	338	AAC51272.1
ref|NP_112420.1|	heterogeneous nuclear ribonucleoprotein A1 isoform b [Homo sapiens]	Homo sapiens	42	75.9	0.09	0.009	0.4783	372	NP_112420.1
emb|CAA47914.1|	keratin K4a [Homo sapiens]	Homo sapiens	40	72.8	0.1	0.01	0.4286	144	CAA47914.1
gb|AAC51265.1|	p40 [Homo sapiens]	Homo sapiens	41.6	41.6	0.27	0.012	0.2839	338	AAC51265.1
gb|AAC51275.1|	p40 [Homo sapiens]	Homo sapiens	41.6	41.6	0.24	0.012	0.2908	338	AAC51275.1
gb|AAI01814.1|	KRTAP19-6 protein [Homo sapiens]	Homo sapiens	38.1	38.1	0.07	0.012	0.5366	76	AAI01814.1
ref|NP_001290049.1|	keratin-associated protein 19-6 isoform KRTAP19-6-V2 [Homo sapiens]	Homo sapiens	38.1	38.1	0.07	0.015	0.5366	84	NP_001290049.1
gb|AAA36590.1|	ORF1; putative [Homo sapiens]	Homo sapiens	41.2	41.2	0.27	0.016	0.2774	338	AAA36590.1
gb|AAC51278.1|	p40 [Homo sapiens]	Homo sapiens	41.2	41.2	0.27	0.016	0.2839	338	AAC51278.1
gb|AAA35746.1|	cytokeratin 2 [Homo sapiens]	Homo sapiens	41.6	75.9	0.12	0.016	0.4219	638	AAA35746.1
ref|NP_056932.2|	keratin, type II cytoskeletal 2 oral [Homo sapiens]	Homo sapiens	41.6	75.9	0.12	0.016	0.4219	638	NP_056932.2
gb|EAW96644.1|	cytokeratin 2 [Homo sapiens]	Homo sapiens	41.6	75.9	0.12	0.016	0.4219	638	EAW96644.1
gb|KAI2565859.1|	keratin 76 [Homo sapiens]	Homo sapiens	41.6	75.9	0.12	0.016	0.4219	638	KAI2565859.1
gb|KAI2582937.1|	keratin 9 [Homo sapiens]	Homo sapiens	41.2	212	0.09	0.017	0.5	390	KAI2582937.1
gb|AAI21171.1|	KRT9 protein [Homo sapiens]	Homo sapiens	41.2	212	0.09	0.019	0.5	467	AAI21171.1
gb|AAB60344.1|	ORF1 [Homo sapiens]	Homo sapiens	40.8	40.8	0.27	0.021	0.2774	338	AAB60344.1
gb|AAB59367.1|	ORF1 codes for a 40 kDa product [Homo sapiens]	Homo sapiens	40.8	40.8	0.27	0.021	0.2774	338	AAB59367.1
gb|AER41894.1|	unknown [Homo sapiens]	Homo sapiens	40.8	40.8	0.27	0.021	0.2774	338	AER41894.1
gb|AAC51266.1|	p40 [Homo sapiens]	Homo sapiens	40.8	40.8	0.27	0.021	0.2839	338	AAC51266.1
sp|Q9UN81.1|	RecName: Full=LINE-1 retrotransposable element ORF1 protein; Short=L1ORF1p; AltName: Full=LINE retrotransposable element 1; AltName: Full=LINE1 retrotransposable element 1 [Homo sapiens]	Homo sapiens	40.8	40.8	0.27	0.021	0.2774	338	Q9UN81.1
gb|AAL50636.1|	unknown [Homo sapiens]	Homo sapiens	40.8	40.8	0.27	0.021	0.2774	338	AAL50636.1
gb|AAC60619.1|	cytokeratin 9 [Homo sapiens]	Homo sapiens	41.2	256	0.1	0.021	0.5	622	AAC60619.1
emb|CAA82315.1|	cytokeratin 9 [Homo sapiens]	Homo sapiens	41.2	256	0.1	0.021	0.5	623	CAA82315.1
ref|NP_000217.2|	keratin, type I cytoskeletal 9 [Homo sapiens]	Homo sapiens	41.2	288	0.1	0.021	0.5	623	NP_000217.2
gb|EAX05872.1|	heterogeneous nuclear ribonucleoprotein D (AU-rich element RNA binding protein 1, 37kDa), isoform CRA_a [Homo sapiens]	Homo sapiens	40.8	40.8	0.08	0.022	0.4444	377	EAX05872.1
gb|AAD38784.1|	unknown [Homo sapiens]	Homo sapiens	40.4	40.4	0.27	0.027	0.2774	338	AAD38784.1
ref|NP_853633.1|	keratin-associated protein 6-1 [Homo sapiens]	Homo sapiens	37	37	0.07	0.028	0.4615	71	NP_853633.1
gb|AAH46635.1|	KRTAP21-1 protein [Homo sapiens]	Homo sapiens	36.2	36.2	0.06	0.031	0.5429	48	AAH46635.1
gb|EAW60744.1|	keratin 9 (epidermolytic palmoplantar keratoderma) [Homo sapiens]	Homo sapiens	40.4	76.2	0.09	0.034	0.4528	529	EAW60744.1
gb|AAH42174.1|	KRT4 protein [Homo sapiens]	Homo sapiens	40.4	108	0.11	0.035	0.4043	534	AAH42174.1
gb|KAI2565861.1|	keratin 4 [Homo sapiens]	Homo sapiens	40.4	108	0.11	0.035	0.4043	534	KAI2565861.1
gb|EAW96647.1|	keratin 4 [Homo sapiens]	Homo sapiens	40.4	108	0.11	0.036	0.4043	608	EAW96647.1
gb|KAI2582925.1|	keratin 13 [Homo sapiens]	Homo sapiens	38.5	38.5	0.09	0.044	0.4035	162	KAI2582925.1
ref|XP_047276259.1|	heterogeneous nuclear ribonucleoproteins A2/B1 isoform X4 [Homo sapiens]	Homo sapiens	39.7	77.8	0.08	0.044	0.5	301	XP_047276259.1
ref|NP_853645.1|	keratin-associated protein 19-7 [Homo sapiens]	Homo sapiens	36.2	36.2	0.05	0.044	0.5143	63	NP_853645.1
ref|XP_047276257.1|	heterogeneous nuclear ribonucleoproteins A2/B1 isoform X3 [Homo sapiens]	Homo sapiens	39.7	77.8	0.08	0.045	0.5	313	XP_047276257.1
gb|AAB21315.1|	keratin 10 V2 subdomain 142 amino acid variant [human, Peptide Partial, 142 aa] [Homo sapiens]	Homo sapiens	38.1	140	0.09	0.045	0.5111	142	AAB21315.1
gb|AAB21314.1|	keratin 10 V2 subdomain 128 amino acid variant [human, Peptide Partial, 128 aa] [Homo sapiens]	Homo sapiens	37.7	108	0.07	0.049	0.6111	128	AAB21314.1
gb|AAA36153.1|	type II keratin subunit protein [Homo sapiens]	Homo sapiens	39.3	145	0.12	0.077	0.4107	493	AAA36153.1
dbj|BAG63158.1|	unnamed protein product [Homo sapiens]	Homo sapiens	39.3	39.3	0.07	0.078	0.4872	520	BAG63158.1
dbj|BAG59316.1|	unnamed protein product [Homo sapiens]	Homo sapiens	39.3	39.3	0.07	0.079	0.4872	526	BAG59316.1
dbj|BAG61408.1|	unnamed protein product [Homo sapiens]	Homo sapiens	39.3	39.3	0.07	0.08	0.4872	549	BAG61408.1
gb|EAW96629.1|	keratin 6E, isoform CRA_b [Homo sapiens]	Homo sapiens	39.3	39.3	0.07	0.08	0.4872	563	EAW96629.1
gb|EAW96626.1|	keratin 6B, isoform CRA_a [Homo sapiens]	Homo sapiens	39.3	39.3	0.07	0.08	0.4872	563	EAW96626.1
gb|EAW96630.1|	hCG2039812, isoform CRA_a [Homo sapiens]	Homo sapiens	39.3	39.3	0.07	0.08	0.4872	563	EAW96630.1
gb|AAI10640.1|	Keratin 6C [Homo sapiens]	Homo sapiens	39.3	39.3	0.07	0.081	0.4872	564	AAI10640.1
ref|NP_775109.2|	keratin, type II cytoskeletal 6C [Homo sapiens]	Homo sapiens	39.3	39.3	0.07	0.081	0.4872	564	NP_775109.2
ref|NP_005545.1|	keratin, type II cytoskeletal 6A [Homo sapiens]	Homo sapiens	39.3	39.3	0.07	0.081	0.4872	564	NP_005545.1
gb|AAC41768.1|	keratin type II [Homo sapiens]	Homo sapiens	39.3	39.3	0.07	0.081	0.4872	564	AAC41768.1
dbj|BAF82934.1|	unnamed protein product [Homo sapiens]	Homo sapiens	39.3	39.3	0.07	0.081	0.4872	564	BAF82934.1
gb|KAI2565840.1|	keratin 6C [Homo sapiens]	Homo sapiens	39.3	39.3	0.07	0.081	0.4872	564	KAI2565840.1
gb|AAH69269.1|	Keratin 6A [Homo sapiens]	Homo sapiens	39.3	39.3	0.07	0.081	0.4872	564	AAH69269.1
ref|NP_005546.2|	keratin, type II cytoskeletal 6B [Homo sapiens]	Homo sapiens	39.3	39.3	0.07	0.081	0.4872	564	NP_005546.2
dbj|BAG36050.1|	unnamed protein product [Homo sapiens]	Homo sapiens	39.3	39.3	0.07	0.081	0.4872	564	BAG36050.1
gb|AAH14152.1|	Keratin 6A [Homo sapiens]	Homo sapiens	39.3	39.3	0.07	0.081	0.4872	564	AAH14152.1
gb|EAW96627.1|	keratin 6B, isoform CRA_b [Homo sapiens]	Homo sapiens	39.3	39.3	0.07	0.081	0.4872	564	EAW96627.1
ref|XP_016864728.1|	RNA polymerase II elongation factor ELL2 isoform X1 [Homo sapiens]	Homo sapiens	39.3	39.3	0.19	0.082	0.25	589	XP_016864728.1
gb|KAI2539193.1|	purine rich element binding protein A [Homo sapiens]	Homo sapiens	36.6	36.6	0.06	0.084	0.5625	106	KAI2539193.1
gb|AAA60544.1|	keratin 10 [Homo sapiens]	Homo sapiens	38.9	108	0.07	0.11	0.4286	561	AAA60544.1
gb|AAH34697.1|	Keratin 10 [Homo sapiens]	Homo sapiens	38.9	213	0.09	0.11	0.4286	584	AAH34697.1
emb|CAA32649.1|	unnamed protein product [Homo sapiens]	Homo sapiens	38.9	179	0.09	0.11	0.4286	593	CAA32649.1
sp|Q3LI67.3|	RecName: Full=Keratin-associated protein 6-3 [Homo sapiens]	Homo sapiens	36.2	70.8	0.07	0.11	0.44	103	Q3LI67.3
gb|EAW60681.1|	keratin 10 (epidermolytic hyperkeratosis; keratosis palmaris et plantaris), isoform CRA_b [Homo sapiens]	Homo sapiens	38.9	213	0.09	0.11	0.4286	624	EAW60681.1
gb|AAB47721.1|	keratin 1 [Homo sapiens]	Homo sapiens	38.9	283	0.11	0.11	0.5263	644	AAB47721.1
gb|AFA52007.1|	keratin 1 [Homo sapiens]	Homo sapiens	38.9	281	0.11	0.11	0.5263	644	AFA52007.1
ref|NP_006112.3|	keratin, type II cytoskeletal 1 [Homo sapiens]	Homo sapiens	38.9	283	0.11	0.11	0.5263	644	NP_006112.3
gb|AFA52004.1|	keratin 1 [Homo sapiens]	Homo sapiens	38.9	283	0.11	0.11	0.5263	644	AFA52004.1
gb|AFA52002.1|	keratin 1 [Homo sapiens]	Homo sapiens	38.9	283	0.11	0.11	0.5263	644	AFA52002.1
gb|AFA52003.1|	keratin 1 [Homo sapiens]	Homo sapiens	38.9	283	0.11	0.11	0.5263	644	AFA52003.1
dbj|BAG36698.1|	unnamed protein product [Homo sapiens]	Homo sapiens	38.9	283	0.11	0.11	0.5263	644	BAG36698.1
gb|AFA52006.1|	keratin 1 [Homo sapiens]	Homo sapiens	38.9	283	0.11	0.11	0.5263	644	AFA52006.1
gb|AAG41947.1|	keratin 1 [Homo sapiens]	Homo sapiens	38.9	283	0.11	0.11	0.5263	644	AAG41947.1
gb|AFA52005.1|	keratin 1 [Homo sapiens]	Homo sapiens	38.9	250	0.11	0.11	0.5263	645	AFA52005.1
ref|NP_853636.3|	keratin-associated protein 6-3 [Homo sapiens]	Homo sapiens	36.2	70.8	0.07	0.12	0.44	110	NP_853636.3
gb|KAI2582923.1|	keratin 13 [Homo sapiens]	Homo sapiens	38.5	38.5	0.09	0.12	0.4035	415	KAI2582923.1
gb|AAC35754.1|	keratin 13 [Homo sapiens]	Homo sapiens	38.5	38.5	0.09	0.13	0.4035	420	AAC35754.1
ref|NP_002265.3|	keratin, type I cytoskeletal 13 isoform b [Homo sapiens]	Homo sapiens	38.5	38.5	0.09	0.13	0.4035	420	NP_002265.3
gb|KAI2582922.1|	keratin 13 [Homo sapiens]	Homo sapiens	38.5	38.5	0.09	0.13	0.4035	420	KAI2582922.1
emb|CAA99729.1|	RAD50 homologue hsRAD50 [Homo sapiens]	Homo sapiens	38.9	72	0.32	0.13	0.2105	1318	CAA99729.1
dbj|BAF82933.1|	unnamed protein product [Homo sapiens]	Homo sapiens	38.5	38.5	0.09	0.13	0.4035	458	BAF82933.1
gb|KAI2582921.1|	keratin 13 [Homo sapiens]	Homo sapiens	38.5	38.5	0.09	0.13	0.4035	458	KAI2582921.1
ref|NP_705694.3|	keratin, type I cytoskeletal 13 isoform a [Homo sapiens]	Homo sapiens	38.5	38.5	0.09	0.13	0.4035	458	NP_705694.3
gb|AAH02661.3|	Keratin 13 [Homo sapiens]	Homo sapiens	38.5	38.5	0.09	0.13	0.4035	458	AAH02661.3
dbj|BAG64298.1|	unnamed protein product [Homo sapiens]	Homo sapiens	36.6	36.6	0.05	0.15	0.5862	139	BAG64298.1
gb|AAA59468.1|	keratin-10 [Homo sapiens]	Homo sapiens	38.1	38.1	0.07	0.17	0.5111	433	AAA59468.1
gb|KAI2567255.1|	centrosomal protein 290 [Homo sapiens]	Homo sapiens	38.1	73.5	0.2	0.18	0.3187	512	KAI2567255.1
gb|KAI2567256.1|	centrosomal protein 290 [Homo sapiens]	Homo sapiens	38.1	73.5	0.2	0.18	0.3187	526	KAI2567256.1
gb|KAI2567252.1|	centrosomal protein 290 [Homo sapiens]	Homo sapiens	38.1	73.5	0.2	0.19	0.3187	571	KAI2567252.1
ref|NP_000412.4|	keratin, type I cytoskeletal 10 isoform 1 [Homo sapiens]	Homo sapiens	38.1	142	0.09	0.19	0.4286	584	NP_000412.4
gb|AAK01919.1|	monoclonal antibody 3H11 antigen [Homo sapiens]	Homo sapiens	38.1	73.5	0.2	0.19	0.3187	589	AAK01919.1
gb|KAI2567254.1|	centrosomal protein 290 [Homo sapiens]	Homo sapiens	38.1	73.5	0.2	0.19	0.3187	590	KAI2567254.1
gb|KAI2582860.1|	keratin 10 [Homo sapiens]	Homo sapiens	38.1	246	0.09	0.19	0.5111	594	KAI2582860.1
dbj|BAG60045.1|	unnamed protein product [Homo sapiens]	Homo sapiens	37.7	108	0.08	0.19	0.4651	323	BAG60045.1
ref|NP_001366295.1|	keratin, type I cytoskeletal 10 isoform 2 [Homo sapiens]	Homo sapiens	38.1	142	0.09	0.19	0.4286	624	NP_001366295.1
gb|AAB21313.1|	keratin 10 V2 subdomain 117 amino acid variant [human, Peptide Partial, 117 aa] [Homo sapiens]	Homo sapiens	35.8	70.1	0.07	0.19	0.5122	117	AAB21313.1
gb|KAI2567250.1|	centrosomal protein 290 [Homo sapiens]	Homo sapiens	38.1	73.5	0.2	0.19	0.3187	647	KAI2567250.1
gb|AAC50956.1|	ABBP-1 [Homo sapiens]	Homo sapiens	37.7	108	0.08	0.19	0.4651	331	AAC50956.1
dbj|BAD97145.1|	heterogeneous nuclear ribonucleoprotein AB isoform a variant [Homo sapiens]	Homo sapiens	37.7	108	0.08	0.19	0.4651	332	BAD97145.1
sp|Q99729.2|	RecName: Full=Heterogeneous nuclear ribonucleoprotein A/B; Short=hnRNP A/B; AltName: Full=APOBEC1-binding protein 1; Short=ABBP-1 [Homo sapiens]	Homo sapiens	37.7	108	0.08	0.19	0.4651	332	Q99729.2
ref|NP_112556.2|	heterogeneous nuclear ribonucleoprotein A/B isoform a [Homo sapiens]	Homo sapiens	37.7	108	0.08	0.19	0.4651	332	NP_112556.2
gb|AAH43398.1|	CEP290 protein [Homo sapiens]	Homo sapiens	38.1	73.5	0.2	0.2	0.3187	805	AAH43398.1
gb|KAI2567246.1|	centrosomal protein 290 [Homo sapiens]	Homo sapiens	38.1	106	0.24	0.23	0.3187	2267	KAI2567246.1
gb|KAI2567247.1|	centrosomal protein 290 [Homo sapiens]	Homo sapiens	38.1	105	0.24	0.23	0.3187	2322	KAI2567247.1
ref|XP_011537067.1|	centrosomal protein of 290 kDa isoform X17 [Homo sapiens]	Homo sapiens	38.1	73.5	0.2	0.23	0.3187	2365	XP_011537067.1
ref|XP_011537066.1|	centrosomal protein of 290 kDa isoform X16 [Homo sapiens]	Homo sapiens	38.1	73.5	0.2	0.23	0.3187	2366	XP_011537066.1
gb|KAI2567240.1|	centrosomal protein 290 [Homo sapiens]	Homo sapiens	38.1	106	0.24	0.23	0.3187	2424	KAI2567240.1
ref|XP_047285519.1|	centrosomal protein of 290 kDa isoform X15 [Homo sapiens]	Homo sapiens	38.1	106	0.24	0.23	0.3187	2424	XP_047285519.1
gb|KAI2567241.1|	centrosomal protein 290 [Homo sapiens]	Homo sapiens	38.1	105	0.24	0.23	0.3187	2438	KAI2567241.1
gb|KAI2567239.1|	centrosomal protein 290 [Homo sapiens]	Homo sapiens	38.1	105	0.24	0.23	0.3187	2472	KAI2567239.1
ref|XP_016875472.1|	centrosomal protein of 290 kDa isoform X14 [Homo sapiens]	Homo sapiens	38.1	73.5	0.2	0.23	0.3187	2475	XP_016875472.1
tpg|DAA05591.1|	TPA: centrosome protein Cep290 [Homo sapiens]	Homo sapiens	38.1	105	0.24	0.23	0.3187	2479	DAA05591.1
ref|NP_079390.3|	centrosomal protein of 290 kDa [Homo sapiens]	Homo sapiens	38.1	105	0.24	0.23	0.3187	2479	NP_079390.3
gb|KAI2567242.1|	centrosomal protein 290 [Homo sapiens]	Homo sapiens	38.1	105	0.24	0.23	0.3187	2479	KAI2567242.1
ref|XP_011537065.1|	centrosomal protein of 290 kDa isoform X13 [Homo sapiens]	Homo sapiens	38.1	73.5	0.2	0.23	0.3187	2482	XP_011537065.1
gb|KAI2567243.1|	centrosomal protein 290 [Homo sapiens]	Homo sapiens	38.1	73.5	0.2	0.23	0.3187	2482	KAI2567243.1
gb|EAW97414.1|	centrosomal protein 290kDa, isoform CRA_b [Homo sapiens]	Homo sapiens	38.1	105	0.24	0.23	0.3187	2484	EAW97414.1
ref|XP_047285517.1|	centrosomal protein of 290 kDa isoform X12 [Homo sapiens]	Homo sapiens	38.1	105	0.24	0.23	0.3187	2510	XP_047285517.1
ref|XP_011537064.1|	centrosomal protein of 290 kDa isoform X11 [Homo sapiens]	Homo sapiens	38.1	73.5	0.2	0.23	0.3187	2513	XP_011537064.1
ref|XP_047285515.1|	centrosomal protein of 290 kDa isoform X10 [Homo sapiens]	Homo sapiens	38.1	106	0.24	0.23	0.3187	2554	XP_047285515.1
ref|XP_047285514.1|	centrosomal protein of 290 kDa isoform X9 [Homo sapiens]	Homo sapiens	38.1	105	0.24	0.23	0.3187	2609	XP_047285514.1
ref|XP_016875471.1|	centrosomal protein of 290 kDa isoform X8 [Homo sapiens]	Homo sapiens	38.1	73.5	0.2	0.23	0.3187	2612	XP_016875471.1
ref|XP_016875470.1|	centrosomal protein of 290 kDa isoform X7 [Homo sapiens]	Homo sapiens	38.1	106	0.24	0.23	0.3187	2711	XP_016875470.1
ref|XP_011537063.1|	centrosomal protein of 290 kDa isoform X6 [Homo sapiens]	Homo sapiens	38.1	73.5	0.2	0.23	0.3187	2714	XP_011537063.1
ref|XP_016875469.1|	centrosomal protein of 290 kDa isoform X5 [Homo sapiens]	Homo sapiens	38.1	105	0.24	0.23	0.3187	2725	XP_016875469.1
ref|XP_011537062.1|	centrosomal protein of 290 kDa isoform X4 [Homo sapiens]	Homo sapiens	38.1	73.5	0.2	0.23	0.3187	2728	XP_011537062.1
gb|KAI2567244.1|	centrosomal protein 290 [Homo sapiens]	Homo sapiens	38.1	105	0.24	0.23	0.3187	2735	KAI2567244.1
gb|KAI2567245.1|	centrosomal protein 290 [Homo sapiens]	Homo sapiens	38.1	105	0.24	0.23	0.3187	2766	KAI2567245.1
ref|XP_011537061.1|	centrosomal protein of 290 kDa isoform X3 [Homo sapiens]	Homo sapiens	38.1	105	0.24	0.23	0.3187	2766	XP_011537061.1
ref|XP_011537060.1|	centrosomal protein of 290 kDa isoform X2 [Homo sapiens]	Homo sapiens	38.1	73.5	0.2	0.23	0.3187	2768	XP_011537060.1
ref|XP_011537058.1|	centrosomal protein of 290 kDa isoform X1 [Homo sapiens]	Homo sapiens	38.1	73.5	0.2	0.23	0.3187	2769	XP_011537058.1
gb|KAI2571352.1|	kinectin 1 [Homo sapiens]	Homo sapiens	36.2	36.2	0.18	0.24	0.2232	153	KAI2571352.1
gb|AAA36180.1|	loricrin [Homo sapiens]	Homo sapiens	37.4	37.4	0.09	0.25	0.48	316	AAA36180.1
gb|AAH80591.1|	HNRPA3 protein [Homo sapiens]	Homo sapiens	36.6	71.2	0.06	0.25	0.5862	189	AAH80591.1
dbj|BAA25794.1|	loricrin [Homo sapiens]	Homo sapiens	37.4	37.4	0.09	0.26	0.48	338	BAA25794.1
gb|AAH32132.1|	KRT4 protein [Homo sapiens]	Homo sapiens	35.4	35.4	0.07	0.26	0.4865	118	AAH32132.1
ref|NP_853635.1|	keratin-associated protein 6-2 [Homo sapiens]	Homo sapiens	33.9	33.9	0.07	0.29	0.45	62	NP_853635.1
emb|CAA43362.1|	keratin K4 [Homo sapiens]	Homo sapiens	35.4	35.4	0.07	0.29	0.4865	124	CAA43362.1
dbj|BAD96771.1|	keratin 13 isoform a variant [Homo sapiens]	Homo sapiens	37.4	37.4	0.09	0.3	0.4	458	BAD96771.1
ref|NP_001371979.1|	testis-expressed protein 9 isoform 7 [Homo sapiens]	Homo sapiens	36.2	36.2	0.19	0.34	0.3	188	NP_001371979.1
gb|KAI2582859.1|	keratin 10 [Homo sapiens]	Homo sapiens	35	35	0.07	0.35	0.5122	117	KAI2582859.1
gb|KAI2590546.1|	calpain small subunit 1 [Homo sapiens]	Homo sapiens	33.9	33.9	0.1	0.36	0.4286	72	KAI2590546.1
gb|AAD50326.1|	truncated RAD50 protein [Homo sapiens]	Homo sapiens	37.4	70.5	0.32	0.37	0.2047	1173	AAD50326.1
ref|XP_047281959.1|	disks large homolog 5 isoform X15 [Homo sapiens]	Homo sapiens	37.4	37.4	0.18	0.37	0.2294	1202	XP_047281959.1
gb|KAI2538805.1|	hypothetical protein KI723_051081 [Homo sapiens]	Homo sapiens	37.4	70.5	0.32	0.37	0.2047	1213	KAI2538805.1
ref|NP_001354695.1|	coiled-coil domain-containing protein 136 isoform 10 [Homo sapiens]	Homo sapiens	37	37	0.23	0.37	0.2222	396	NP_001354695.1
ref|NP_005723.2|	DNA repair protein RAD50 [Homo sapiens]	Homo sapiens	37.4	70.5	0.32	0.37	0.2047	1312	NP_005723.2
gb|EAW62328.1|	RAD50 homolog (S. cerevisiae), isoform CRA_a [Homo sapiens]	Homo sapiens	37.4	70.5	0.32	0.37	0.2047	1315	EAW62328.1
ref|XP_006718120.1|	disks large homolog 5 isoform X14 [Homo sapiens]	Homo sapiens	37.4	37.4	0.18	0.37	0.2294	1342	XP_006718120.1
ref|XP_047281958.1|	disks large homolog 5 isoform X12 [Homo sapiens]	Homo sapiens	37.4	37.4	0.18	0.38	0.2294	1452	XP_047281958.1
ref|XP_006718119.1|	disks large homolog 5 isoform X11 [Homo sapiens]	Homo sapiens	37.4	37.4	0.18	0.38	0.2294	1579	XP_006718119.1
ref|XP_011538649.1|	disks large homolog 5 isoform X10 [Homo sapiens]	Homo sapiens	37.4	37.4	0.18	0.38	0.2294	1613	XP_011538649.1
gb|EAW54610.1|	discs, large homolog 5 (Drosophila), isoform CRA_b [Homo sapiens]	Homo sapiens	37.4	37.4	0.18	0.38	0.2294	1649	EAW54610.1
ref|XP_011538648.1|	disks large homolog 5 isoform X9 [Homo sapiens]	Homo sapiens	37.4	37.4	0.18	0.38	0.2294	1680	XP_011538648.1
ref|XP_047281957.1|	disks large homolog 5 isoform X8 [Homo sapiens]	Homo sapiens	37.4	37.4	0.18	0.38	0.2294	1760	XP_047281957.1
ref|XP_011538647.1|	disks large homolog 5 isoform X7 [Homo sapiens]	Homo sapiens	37.4	37.4	0.18	0.38	0.2294	1764	XP_011538647.1
ref|XP_011538646.1|	disks large homolog 5 isoform X6 [Homo sapiens]	Homo sapiens	37.4	37.4	0.18	0.38	0.2294	1807	XP_011538646.1
gb|EAW54611.1|	discs, large homolog 5 (Drosophila), isoform CRA_c [Homo sapiens]	Homo sapiens	37.4	37.4	0.18	0.38	0.2294	1809	EAW54611.1
gb|AAL83938.1|	DLG5 [Homo sapiens]	Homo sapiens	37.4	37.4	0.18	0.38	0.2294	1809	AAL83938.1
gb|AAL83937.1|	DLG5 [Homo sapiens]	Homo sapiens	37.4	37.4	0.18	0.38	0.2294	1809	AAL83937.1
ref|XP_016872403.1|	disks large homolog 5 isoform X5 [Homo sapiens]	Homo sapiens	37.4	37.4	0.18	0.38	0.2294	1809	XP_016872403.1
gb|EAW54612.1|	discs, large homolog 5 (Drosophila), isoform CRA_d [Homo sapiens]	Homo sapiens	37.4	37.4	0.18	0.38	0.2294	1817	EAW54612.1
ref|XP_016872402.1|	disks large homolog 5 isoform X4 [Homo sapiens]	Homo sapiens	37.4	37.4	0.18	0.38	0.2294	1825	XP_016872402.1
ref|XP_011538644.1|	disks large homolog 5 isoform X3 [Homo sapiens]	Homo sapiens	37.4	37.4	0.18	0.38	0.2294	1829	XP_011538644.1
ref|XP_011538643.1|	disks large homolog 5 isoform X2 [Homo sapiens]	Homo sapiens	37.4	37.4	0.18	0.39	0.2294	1860	XP_011538643.1
ref|NP_001188301.1|	coiled-coil domain-containing protein 136 isoform 2 [Homo sapiens]	Homo sapiens	37	37	0.23	0.39	0.2222	434	NP_001188301.1
ref|XP_005270333.1|	disks large homolog 5 isoform X1 [Homo sapiens]	Homo sapiens	37.4	37.4	0.18	0.39	0.2294	1915	XP_005270333.1
ref|NP_004738.3|	disks large homolog 5 [Homo sapiens]	Homo sapiens	37.4	37.4	0.18	0.39	0.2294	1919	NP_004738.3
gb|AAI46795.1|	Discs, large homolog 5 (Drosophila) [Homo sapiens]	Homo sapiens	37.4	37.4	0.18	0.39	0.2294	1919	AAI46795.1
ref|NP_001354690.1|	coiled-coil domain-containing protein 136 isoform 5 [Homo sapiens]	Homo sapiens	37	37	0.23	0.39	0.2222	446	NP_001354690.1
ref|XP_016861684.1|	golgin subfamily B member 1 isoform X10 [Homo sapiens]	Homo sapiens	37.4	67.4	0.31	0.4	0.2658	3016	XP_016861684.1
ref|NP_001376560.1|	golgin subfamily B member 1 isoform 8 [Homo sapiens]	Homo sapiens	37.4	67.4	0.31	0.4	0.2658	3224	NP_001376560.1
ref|XP_047303947.1|	golgin subfamily B member 1 isoform X6 [Homo sapiens]	Homo sapiens	37.4	67.4	0.31	0.4	0.2658	3230	XP_047303947.1
ref|NP_001353211.1|	golgin subfamily B member 1 isoform 5 [Homo sapiens]	Homo sapiens	37.4	67.4	0.31	0.4	0.2658	3264	NP_001353211.1
ref|NP_001243415.1|	golgin subfamily B member 1 isoform 1 [Homo sapiens]	Homo sapiens	37.4	67.4	0.31	0.4	0.2658	3269	NP_001243415.1
gb|KAI2547801.1|	coiled-coil domain containing 136 [Homo sapiens]	Homo sapiens	37	37	0.23	0.41	0.2222	515	KAI2547801.1
gb|AAA59466.1|	keratin type II [Homo sapiens]	Homo sapiens	37	37	0.07	0.42	0.4615	563	AAA59466.1
ref|NP_001354694.1|	coiled-coil domain-containing protein 136 isoform 9 [Homo sapiens]	Homo sapiens	37	37	0.23	0.42	0.2222	568	NP_001354694.1
ref|NP_001354691.1|	coiled-coil domain-containing protein 136 isoform 6 [Homo sapiens]	Homo sapiens	37	37	0.23	0.43	0.2222	606	NP_001354691.1
ref|NP_001354692.1|	coiled-coil domain-containing protein 136 isoform 7 [Homo sapiens]	Homo sapiens	37	37	0.23	0.43	0.2222	618	NP_001354692.1
gb|AAV38195.1|	purine-rich element binding protein A [Homo sapiens]	Homo sapiens	36.6	36.6	0.06	0.44	0.5625	322	AAV38195.1
ref|NP_005850.1|	transcriptional activator protein Pur-alpha [Homo sapiens]	Homo sapiens	36.6	36.6	0.06	0.44	0.5625	322	NP_005850.1
gb|AAH36087.1|	Purine-rich element binding protein A [Homo sapiens]	Homo sapiens	36.6	36.6	0.06	0.44	0.5625	322	AAH36087.1
dbj|BAG65458.1|	unnamed protein product [Homo sapiens]	Homo sapiens	36.6	71.2	0.06	0.44	0.5862	323	BAG65458.1
gb|KAI2540423.1|	heterogeneous nuclear ribonucleoprotein A/B [Homo sapiens]	Homo sapiens	36.6	107	0.08	0.44	0.4419	327	KAI2540423.1
ref|XP_011514792.1|	coiled-coil domain-containing protein 136 isoform X14 [Homo sapiens]	Homo sapiens	37	37	0.23	0.45	0.2222	772	XP_011514792.1
ref|NP_001317176.1|	heterogeneous nuclear ribonucleoprotein A3 isoform b [Homo sapiens]	Homo sapiens	36.6	71.2	0.06	0.46	0.5862	356	NP_001317176.1
gb|EAW83681.1|	hypothetical protein DKFZp434G156, isoform CRA_a [Homo sapiens]	Homo sapiens	37	37	0.23	0.47	0.2222	957	EAW83681.1
ref|NP_001350353.1|	coiled-coil domain-containing protein 136 isoform 4 [Homo sapiens]	Homo sapiens	37	37	0.23	0.47	0.2222	995	NP_001350353.1
ref|NP_001350352.1|	coiled-coil domain-containing protein 136 isoform 3 [Homo sapiens]	Homo sapiens	37	37	0.23	0.48	0.2222	1007	NP_001350352.1
ref|XP_011514791.1|	coiled-coil domain-containing protein 136 isoform X13 [Homo sapiens]	Homo sapiens	37	37	0.23	0.48	0.2222	1031	XP_011514791.1
gb|EAW83687.1|	hypothetical protein DKFZp434G156, isoform CRA_d [Homo sapiens]	Homo sapiens	37	37	0.23	0.48	0.2222	1038	EAW83687.1
ref|NP_001317178.1|	heterogeneous nuclear ribonucleoprotein A3 isoform a [Homo sapiens]	Homo sapiens	36.6	71.2	0.06	0.48	0.5862	378	NP_001317178.1
gb|AAI50332.1|	Coiled-coil domain containing 136 [Homo sapiens]	Homo sapiens	37	37	0.23	0.48	0.2222	1154	AAI50332.1
gb|KAI2547800.1|	coiled-coil domain containing 136 [Homo sapiens]	Homo sapiens	37	37	0.23	0.48	0.2222	1154	KAI2547800.1
ref|NP_073579.5|	coiled-coil domain-containing protein 136 isoform 1 [Homo sapiens]	Homo sapiens	37	37	0.23	0.48	0.2222	1154	NP_073579.5
gb|EAW83688.1|	hypothetical protein DKFZp434G156, isoform CRA_e [Homo sapiens]	Homo sapiens	37	37	0.23	0.48	0.2222	1157	EAW83688.1
ref|XP_047276678.1|	coiled-coil domain-containing protein 136 isoform X12 [Homo sapiens]	Homo sapiens	37	37	0.23	0.48	0.2222	1157	XP_047276678.1
ref|XP_047276677.1|	coiled-coil domain-containing protein 136 isoform X11 [Homo sapiens]	Homo sapiens	37	37	0.23	0.48	0.2222	1170	XP_047276677.1
ref|XP_024302641.1|	coiled-coil domain-containing protein 136 isoform X10 [Homo sapiens]	Homo sapiens	37	37	0.23	0.49	0.2222	1181	XP_024302641.1
ref|XP_011514790.1|	coiled-coil domain-containing protein 136 isoform X9 [Homo sapiens]	Homo sapiens	37	37	0.23	0.49	0.2222	1194	XP_011514790.1
ref|XP_016868021.1|	coiled-coil domain-containing protein 136 isoform X7 [Homo sapiens]	Homo sapiens	37	37	0.23	0.49	0.2222	1195	XP_016868021.1
ref|XP_047276676.1|	coiled-coil domain-containing protein 136 isoform X8 [Homo sapiens]	Homo sapiens	37	37	0.23	0.49	0.2222	1195	XP_047276676.1
ref|XP_011514789.1|	coiled-coil domain-containing protein 136 isoform X6 [Homo sapiens]	Homo sapiens	37	37	0.23	0.49	0.2222	1197	XP_011514789.1
ref|NP_001354693.1|	coiled-coil domain-containing protein 136 isoform 8 [Homo sapiens]	Homo sapiens	37	37	0.23	0.49	0.2222	1207	NP_001354693.1
ref|XP_024302640.1|	coiled-coil domain-containing protein 136 isoform X5 [Homo sapiens]	Homo sapiens	37	37	0.23	0.49	0.2222	1207	XP_024302640.1
ref|XP_011514788.1|	coiled-coil domain-containing protein 136 isoform X4 [Homo sapiens]	Homo sapiens	37	37	0.23	0.49	0.2222	1219	XP_011514788.1
ref|XP_011514787.1|	coiled-coil domain-containing protein 136 isoform X3 [Homo sapiens]	Homo sapiens	37	37	0.23	0.49	0.2222	1230	XP_011514787.1
ref|XP_011514786.1|	coiled-coil domain-containing protein 136 isoform X2 [Homo sapiens]	Homo sapiens	37	37	0.23	0.49	0.2222	1231	XP_011514786.1
ref|XP_011514785.1|	coiled-coil domain-containing protein 136 isoform X1 [Homo sapiens]	Homo sapiens	37	37	0.23	0.49	0.2222	1231	XP_011514785.1
gb|EAW62076.1|	hCG45299 [Homo sapiens]	Homo sapiens	36.6	36.6	0.06	0.49	0.5625	399	EAW62076.1
ref|NP_001371977.1|	testis-expressed protein 9 isoform 5 [Homo sapiens]	Homo sapiens	36.2	36.2	0.19	0.51	0.3	272	NP_001371977.1
gb|AAA59460.1|	keratin type 16 [Homo sapiens]	Homo sapiens	36.6	36.6	0.13	0.52	0.4143	470	AAA59460.1
gb|EAW53339.1|	loricrin [Homo sapiens]	Homo sapiens	36.2	36.2	0.07	0.56	0.5385	305	EAW53339.1
ref|NP_000418.2|	loricrin [Homo sapiens]	Homo sapiens	36.2	36.2	0.07	0.57	0.5385	312	NP_000418.2
ref|NP_001273378.1|	testis-expressed protein 9 isoform 2 [Homo sapiens]	Homo sapiens	36.2	36.2	0.19	0.57	0.3	316	NP_001273378.1
emb|CAG38792.1|	LOR [Homo sapiens]	Homo sapiens	36.2	36.2	0.07	0.57	0.5385	316	CAG38792.1
ref|NP_001371975.1|	testis-expressed protein 9 isoform 3 [Homo sapiens]	Homo sapiens	36.2	36.2	0.19	0.61	0.3	347	NP_001371975.1
gb|AAA59199.1|	keratin 10 [Homo sapiens]	Homo sapiens	36.2	106	0.09	0.64	0.525	384	AAA59199.1
ref|NP_001382425.1|	testis-expressed protein 9 isoform 1 [Homo sapiens]	Homo sapiens	36.2	36.2	0.19	0.64	0.3	391	NP_001382425.1
gb|EAL24188.1|	similar to Piccolo protein (Aczonin) [Homo sapiens]	Homo sapiens	36.6	36.6	0.38	0.69	0.1991	3717	EAL24188.1
ref|XP_047276169.1|	protein piccolo isoform X4 [Homo sapiens]	Homo sapiens	36.6	36.6	0.38	0.69	0.1991	4593	XP_047276169.1
gb|EAW76988.1|	hCG19253, isoform CRA_d [Homo sapiens]	Homo sapiens	36.6	36.6	0.38	0.69	0.1991	4919	EAW76988.1
gb|EAW76987.1|	hCG19253, isoform CRA_c [Homo sapiens]	Homo sapiens	36.6	36.6	0.38	0.69	0.1991	4928	EAW76987.1
ref|NP_055325.2|	protein piccolo isoform 2 [Homo sapiens]	Homo sapiens	36.6	36.6	0.38	0.69	0.1991	4935	NP_055325.2
gb|KAI2546468.1|	piccolo presynaptic cytomatrix protein [Homo sapiens]	Homo sapiens	36.6	36.6	0.38	0.69	0.1991	4936	KAI2546468.1
ref|XP_047276168.1|	protein piccolo isoform X3 [Homo sapiens]	Homo sapiens	36.6	36.6	0.38	0.7	0.1991	4999	XP_047276168.1
ref|XP_047276167.1|	protein piccolo isoform X2 [Homo sapiens]	Homo sapiens	36.6	67.4	0.38	0.7	0.1991	5045	XP_047276167.1
gb|EAX00420.1|	fasciculation and elongation protein zeta 2 (zygin II), isoform CRA_a [Homo sapiens]	Homo sapiens	35.4	35.4	0.2	0.7	0.2619	208	EAX00420.1
ref|NP_149015.2|	protein piccolo isoform 1 [Homo sapiens]	Homo sapiens	36.6	36.6	0.38	0.7	0.1991	5142	NP_149015.2
gb|KAI2546467.1|	piccolo presynaptic cytomatrix protein [Homo sapiens]	Homo sapiens	36.6	36.6	0.38	0.7	0.1991	5143	KAI2546467.1
ref|XP_047276166.1|	protein piccolo isoform X1 [Homo sapiens]	Homo sapiens	36.6	36.6	0.38	0.7	0.1991	5203	XP_047276166.1
gb|EAW76985.1|	hCG19253, isoform CRA_a [Homo sapiens]	Homo sapiens	36.6	36.6	0.38	0.7	0.1991	5305	EAW76985.1
gb|EAW76986.1|	hCG19253, isoform CRA_b [Homo sapiens]	Homo sapiens	36.6	36.6	0.38	0.7	0.1991	5314	EAW76986.1
emb|CAA28991.1|	keratin type II (AA1-215) [Homo sapiens]	Homo sapiens	35.4	70.1	0.12	0.72	0.3788	215	CAA28991.1
gb|KAI2593995.1|	prion protein [Homo sapiens]	Homo sapiens	35.4	35.4	0.13	0.73	0.3467	217	KAI2593995.1
gb|KAI2571353.1|	kinectin 1 [Homo sapiens]	Homo sapiens	36.2	36.2	0.18	0.74	0.2232	595	KAI2571353.1
ref|NP_001810.2|	secretogranin-1 precursor [Homo sapiens]	Homo sapiens	36.2	36.2	0.21	0.77	0.2787	677	NP_001810.2
dbj|BAG35170.1|	unnamed protein product [Homo sapiens]	Homo sapiens	36.2	36.2	0.21	0.77	0.2787	677	BAG35170.1
gb|AAH00375.1|	Chromogranin B (secretogranin 1) [Homo sapiens]	Homo sapiens	36.2	36.2	0.21	0.77	0.2787	677	AAH00375.1
dbj|BAG32279.1|	alternatively spliced variant form of prion [Homo sapiens]	Homo sapiens	35.4	35.4	0.13	0.78	0.3467	230	BAG32279.1
gb|AAT66048.1|	rhabdomyosarcoma antigen MU-RMS-40.19 [Homo sapiens]	Homo sapiens	36.2	36.2	0.18	0.8	0.2232	820	AAT66048.1
gb|AAH50555.1|	KTN1 protein [Homo sapiens]	Homo sapiens	36.2	36.2	0.18	0.8	0.2232	873	AAH50555.1
ref|XP_047286070.1|	coiled-coil domain-containing protein 122 isoform X4 [Homo sapiens]	Homo sapiens	35.4	35.4	0.19	0.81	0.2569	239	XP_047286070.1
ref|NP_001389640.1|	kinectin [Homo sapiens]	Homo sapiens	36.2	36.2	0.18	0.82	0.2232	968	NP_001389640.1
ref|XP_047286068.1|	coiled-coil domain-containing protein 122 isoform X3 [Homo sapiens]	Homo sapiens	35.4	35.4	0.19	0.83	0.2569	245	XP_047286068.1
ref|NP_001389639.1|	kinectin [Homo sapiens]	Homo sapiens	36.2	36.2	0.18	0.83	0.2232	1086	NP_001389639.1
gb|AAC05365.1|	prion protein variant [Homo sapiens]	Homo sapiens	35.4	35.4	0.13	0.83	0.3467	246	AAC05365.1
gb|KAI2523014.1|	fasciculation and elongation protein zeta 2 [Homo sapiens]	Homo sapiens	35.4	35.4	0.2	0.83	0.2619	246	KAI2523014.1
ref|NP_001389637.1|	kinectin [Homo sapiens]	Homo sapiens	36.2	36.2	0.18	0.83	0.2232	1116	NP_001389637.1
ref|NP_001389635.1|	kinectin [Homo sapiens]	Homo sapiens	36.2	36.2	0.18	0.84	0.2232	1144	NP_001389635.1
ref|NP_001389633.1|	kinectin [Homo sapiens]	Homo sapiens	36.2	36.2	0.18	0.84	0.2232	1145	NP_001389633.1
ref|NP_001389632.1|	kinectin [Homo sapiens]	Homo sapiens	36.2	36.2	0.18	0.84	0.2232	1173	NP_001389632.1
gb|KAI2593992.1|	prion protein [Homo sapiens]	Homo sapiens	35.4	35.4	0.13	0.84	0.3467	249	KAI2593992.1
gb|AAB40661.1|	zyginII [Homo sapiens]	Homo sapiens	35.4	35.4	0.2	0.84	0.2619	249	AAB40661.1
ref|NP_001389630.1|	kinectin [Homo sapiens]	Homo sapiens	36.2	36.2	0.18	0.85	0.2232	1270	NP_001389630.1
ref|NP_001389627.1|	kinectin [Homo sapiens]	Homo sapiens	36.2	36.2	0.18	0.85	0.2232	1298	NP_001389627.1
ref|NP_001389625.1|	kinectin [Homo sapiens]	Homo sapiens	36.2	36.2	0.18	0.85	0.2232	1299	NP_001389625.1
dbj|BAA02794.3|	KIAA0004 [Homo sapiens]	Homo sapiens	36.2	36.2	0.18	0.85	0.2232	1300	BAA02794.3
ref|NP_001389622.1|	kinectin [Homo sapiens]	Homo sapiens	36.2	36.2	0.18	0.85	0.2232	1300	NP_001389622.1
ref|NP_001389619.1|	kinectin [Homo sapiens]	Homo sapiens	36.2	36.2	0.18	0.85	0.2232	1306	NP_001389619.1
ref|XP_016875887.1|	coiled-coil domain-containing protein 122 isoform X2 [Homo sapiens]	Homo sapiens	35.4	35.4	0.19	0.85	0.2569	251	XP_016875887.1
ref|NP_001389616.1|	kinectin [Homo sapiens]	Homo sapiens	36.2	36.2	0.18	0.85	0.2232	1328	NP_001389616.1
ref|NP_001257943.1|	kinectin isoform d [Homo sapiens]	Homo sapiens	36.2	36.2	0.18	0.85	0.2232	1329	NP_001257943.1
ref|NP_001389613.1|	kinectin [Homo sapiens]	Homo sapiens	36.2	36.2	0.18	0.85	0.2232	1330	NP_001389613.1
emb|CAA80271.1|	156 kDa Protein [Homo sapiens]	Homo sapiens	36.2	36.2	0.18	0.85	0.2232	1356	CAA80271.1
ref|NP_001072989.1|	kinectin isoform a [Homo sapiens]	Homo sapiens	36.2	36.2	0.18	0.85	0.2232	1357	NP_001072989.1
dbj|BAD92956.1|	fasciculation and elongation protein zeta 2 variant [Homo sapiens]	Homo sapiens	35.4	35.4	0.2	0.85	0.2619	253	BAD92956.1
emb|CAG46836.1|	PRNP [Homo sapiens]	Homo sapiens	35.4	35.4	0.13	0.85	0.36	253	CAG46836.1
gb|AAH12844.1|	Prion protein [Homo sapiens]	Homo sapiens	35.4	35.4	0.13	0.85	0.3467	253	AAH12844.1
gb|AAD46098.1|	prion protein [Homo sapiens]	Homo sapiens	35.4	35.4	0.13	0.85	0.3467	253	AAD46098.1
gb|AAH22532.1|	Prion protein [Homo sapiens]	Homo sapiens	35.4	35.4	0.13	0.85	0.3467	253	AAH22532.1
gb|AAV38303.1|	prion protein (p27-30) (Creutzfeld-Jakob disease, Gerstmann-Strausler-Scheinker syndrome, fatal familial insomnia) [Homo sapiens]	Homo sapiens	35.4	35.4	0.13	0.85	0.3467	253	AAV38303.1
gb|EAX08697.1|	hypothetical protein FLJ31846, isoform CRA_a [Homo sapiens]	Homo sapiens	35.4	35.4	0.19	0.89	0.2569	265	EAX08697.1
emb|CAA32786.1|	keratin 13 [Homo sapiens]	Homo sapiens	35.8	68.9	0.09	0.9	0.386	458	CAA32786.1
ref|NP_659411.2|	coiled-coil domain-containing protein 122 isoform 1 [Homo sapiens]	Homo sapiens	35.4	35.4	0.19	0.91	0.2569	273	NP_659411.2
gb|AAI37290.1|	CCDC122 protein [Homo sapiens]	Homo sapiens	35.4	35.4	0.19	0.94	0.2569	284	AAI37290.1
gb|AAI44572.1|	Coiled-coil domain containing 122 [Homo sapiens]	Homo sapiens	35.4	35.4	0.19	0.94	0.2569	284	AAI44572.1
pdb|6LNI|A	Cryo-EM structure of amyloid fibril formed by full-length human prion protein [Homo sapiens]	Homo sapiens	35	35	0.1	0.94	0.3443	210	6LNI_A
pdb|1QLX|A	Human prion protein [Homo sapiens]	Homo sapiens	35	35	0.1	0.94	0.3443	210	1QLX_A
pdb|7DWV|A	Chain A, Major prion protein [Homo sapiens]	Homo sapiens	35	35	0.1	0.94	0.3443	210	7DWV_A
dbj|BAG57018.1|	unnamed protein product [Homo sapiens]	Homo sapiens	35.8	35.8	0.21	0.98	0.2787	589	BAG57018.1
gb|EAX00425.1|	fasciculation and elongation protein zeta 2 (zygin II), isoform CRA_f [Homo sapiens]	Homo sapiens	35.4	35.4	0.2	0.98	0.2619	305	EAX00425.1
gb|KAI2523015.1|	fasciculation and elongation protein zeta 2 [Homo sapiens]	Homo sapiens	35.4	35.4	0.2	0.98	0.2619	305	KAI2523015.1
dbj|BAF82075.1|	unnamed protein product [Homo sapiens]	Homo sapiens	35.8	35.8	0.21	1	0.2787	677	BAF82075.1
gb|KAI2594022.1|	chromogranin B [Homo sapiens]	Homo sapiens	35.8	35.8	0.21	1	0.2787	677	KAI2594022.1
gb|AAB59442.1|	prion protein [Homo sapiens]	Homo sapiens	35	35	0.1	1	0.3443	224	AAB59442.1
gb|AAF14865.1|	FEZ2 protein [Homo sapiens]	Homo sapiens	35.4	35.4	0.2	1	0.2619	320	AAF14865.1
dbj|BAD92949.1|	chromogranin B precursor variant [Homo sapiens]	Homo sapiens	35.8	35.8	0.21	1	0.2787	711	BAD92949.1
gb|AAH03630.2|	KRT4 protein [Homo sapiens]	Homo sapiens	35.4	35.4	0.07	1	0.4865	324	AAH03630.2
dbj|BAG32278.1|	alternatively spliced variant form of prion [Homo sapiens]	Homo sapiens	35	35	0.1	1	0.3443	230	BAG32278.1
gb|AAB59443.1|	prion protein [Homo sapiens]	Homo sapiens	35	35	0.1	1.1	0.3443	233	AAB59443.1
gb|AAI10387.1|	Fasciculation and elongation protein zeta 2 (zygin II) [Homo sapiens]	Homo sapiens	35.4	35.4	0.2	1.1	0.2619	353	AAI10387.1
ref|NP_005093.2|	fasciculation and elongation protein zeta-2 isoform 1 [Homo sapiens]	Homo sapiens	35.4	35.4	0.2	1.1	0.2619	353	NP_005093.2
gb|AAO83635.1|	prion protein [Homo sapiens]	Homo sapiens	35	35	0.1	1.1	0.3443	238	AAO83635.1
gb|EAW84476.1|	A kinase (PRKA) anchor protein 8-like, isoform CRA_b [Homo sapiens]	Homo sapiens	35.4	35.4	0.07	1.1	0.4565	358	EAW84476.1
pdb|4KML|A	Probing the N-terminal beta-sheet conversion in the crystal structure of the full-length human prion protein bound to a Nanobody [Homo sapiens]	Homo sapiens	35	35	0.1	1.1	0.3443	241	4KML_A
dbj|BAA34791.1|	HRIHFB2018 [Homo sapiens]	Homo sapiens	35.4	35.4	0.07	1.1	0.4565	373	BAA34791.1
gb|AAH89390.1|	FEZ2 protein [Homo sapiens]	Homo sapiens	35.4	35.4	0.2	1.1	0.2619	377	AAH89390.1
gb|AAC78725.1|	prion protein [Homo sapiens]	Homo sapiens	35	35	0.1	1.1	0.3443	245	AAC78725.1
ref|NP_001036013.1|	fasciculation and elongation protein zeta-2 isoform 2 [Homo sapiens]	Homo sapiens	35.4	35.4	0.2	1.1	0.2619	380	NP_001036013.1
gb|KAI2523012.1|	fasciculation and elongation protein zeta 2 [Homo sapiens]	Homo sapiens	35.4	35.4	0.2	1.1	0.2619	380	KAI2523012.1
gb|AAO83636.1|	prion protein [Homo sapiens]	Homo sapiens	35	35	0.1	1.1	0.3443	246	AAO83636.1
gb|ADD71057.1|	prion protein [Homo sapiens]	Homo sapiens	35	35	0.1	1.1	0.3443	246	ADD71057.1
gb|EAW84478.1|	A kinase (PRKA) anchor protein 8-like, isoform CRA_d [Homo sapiens]	Homo sapiens	35.4	35.4	0.07	1.1	0.4565	386	EAW84478.1
dbj|BAG65324.1|	unnamed protein product [Homo sapiens]	Homo sapiens	35.4	137	0.09	1.1	0.4565	395	BAG65324.1
dbj|BAG35206.1|	unnamed protein product [Homo sapiens]	Homo sapiens	35	35	0.1	1.1	0.3443	253	BAG35206.1
gb|ABL75508.1|	prion protein [Homo sapiens]	Homo sapiens	35	35	0.1	1.1	0.3443	253	ABL75508.1
ref|NP_000302.1|	major prion protein preproprotein Prp precursor [Homo sapiens]	Homo sapiens	35	35	0.1	1.1	0.3443	253	NP_000302.1
gb|ABD63004.1|	prion protein PrP [Homo sapiens]	Homo sapiens	35	35	0.1	1.1	0.3443	253	ABD63004.1
dbj|BCG28117.1|	prion protein [Homo sapiens]	Homo sapiens	35	35	0.1	1.1	0.3443	253	BCG28117.1
emb|CAA30534.1|	cytokeratin 4 (408 AA) [Homo sapiens]	Homo sapiens	35.4	35.4	0.07	1.1	0.4865	408	CAA30534.1
dbj|BAG61423.1|	unnamed protein product [Homo sapiens]	Homo sapiens	35.4	35.4	0.07	1.2	0.4865	474	BAG61423.1
gb|AAR21603.1|	prion protein [Homo sapiens]	Homo sapiens	35	35	0.1	1.2	0.3443	277	AAR21603.1
dbj|BAG61379.1|	unnamed protein product [Homo sapiens]	Homo sapiens	35.4	68.5	0.09	1.2	0.4865	501	BAG61379.1
dbj|BAG59202.1|	unnamed protein product [Homo sapiens]	Homo sapiens	35.4	35.4	0.07	1.2	0.4865	509	BAG59202.1
ref|NP_002263.3|	keratin, type II cytoskeletal 4 [Homo sapiens]	Homo sapiens	35.4	35.4	0.07	1.2	0.4865	520	NP_002263.3
dbj|BAG61384.1|	unnamed protein product [Homo sapiens]	Homo sapiens	35.4	35.4	0.07	1.2	0.4865	520	BAG61384.1
gb|AAC62750.2|	prion protein precursor [Homo sapiens]	Homo sapiens	35	35	0.1	1.2	0.3443	285	AAC62750.2
gb|ACB37436.1|	downregulated in ovarian cancer 1 62 kDa isoform [Homo sapiens]	Homo sapiens	35.4	35.4	0.21	1.2	0.2212	524	ACB37436.1
ref|NP_001278407.1|	A-kinase anchor protein 8-like isoform 2 [Homo sapiens]	Homo sapiens	35.4	35.4	0.08	1.3	0.4375	585	NP_001278407.1
ref|NP_003478.1|	TATA-binding protein-associated factor 2N isoform 2 [Homo sapiens]	Homo sapiens	35.4	169	0.09	1.3	0.4565	589	NP_003478.1
ref|NP_631961.1|	TATA-binding protein-associated factor 2N isoform 1 [Homo sapiens]	Homo sapiens	35.4	169	0.09	1.3	0.4565	592	NP_631961.1
gb|EAW96645.1|	keratin 3, isoform CRA_a [Homo sapiens]	Homo sapiens	35.4	135	0.12	1.3	0.3788	600	EAW96645.1
emb|CAF31522.1|	keratin 3 [Homo sapiens]	Homo sapiens	35.4	135	0.12	1.3	0.3788	600	CAF31522.1
gb|EAW80126.1|	TAF15 RNA polymerase II, TATA box binding protein (TBP)-associated factor, 68kDa, isoform CRA_c [Homo sapiens]	Homo sapiens	35.4	169	0.09	1.3	0.4565	603	EAW80126.1
ref|NP_006796.1|	heterogeneous nuclear ribonucleoprotein A0 [Homo sapiens]	Homo sapiens	35	35	0.09	1.3	0.4	305	NP_006796.1
gb|AAB50657.1|	A0=heterogeneous nuclear ribonucleoprotein [human, placenta, Peptide, 305 aa] [Homo sapiens]	Homo sapiens	35	35	0.09	1.3	0.4	305	AAB50657.1
gb|KAI2565860.1|	keratin 3 [Homo sapiens]	Homo sapiens	35.4	135	0.12	1.3	0.3788	628	KAI2565860.1
ref|NP_476429.2|	keratin, type II cytoskeletal 3 [Homo sapiens]	Homo sapiens	35.4	135	0.12	1.3	0.3788	628	NP_476429.2
gb|EAW96646.1|	keratin 3, isoform CRA_b [Homo sapiens]	Homo sapiens	35.4	135	0.12	1.3	0.3788	629	EAW96646.1
ref|NP_055186.3|	A-kinase anchor protein 8-like isoform 1 [Homo sapiens]	Homo sapiens	35.4	35.4	0.07	1.3	0.4565	646	NP_055186.3
gb|AEE61310.1|	testis tissue sperm-binding protein Li 90mP [Homo sapiens]	Homo sapiens	35.4	35.4	0.07	1.3	0.4565	646	AEE61310.1
gb|AAF86048.1|	RNA helicase A binding protein 95 [Homo sapiens]	Homo sapiens	35.4	35.4	0.07	1.3	0.4565	648	AAF86048.1
gb|AAF36152.1|	HSPC232 [Homo sapiens]	Homo sapiens	35	35	0.37	1.3	0.2113	319	AAF36152.1
gb|EAW79834.1|	downregulated in ovarian cancer 1, isoform CRA_b [Homo sapiens]	Homo sapiens	35.4	35.4	0.21	1.3	0.2212	708	EAW79834.1
gb|ACB37437.1|	downregulated in ovarian cancer 1 81 kDa isoform [Homo sapiens]	Homo sapiens	35.4	35.4	0.21	1.3	0.2212	711	ACB37437.1
ref|NP_001269722.1|	filamin A-interacting protein 1-like isoform 4 [Homo sapiens]	Homo sapiens	35.4	35.4	0.21	1.3	0.2212	711	NP_001269722.1
gb|AAA98972.1|	DOC1 [Homo sapiens]	Homo sapiens	35.4	35.4	0.21	1.4	0.2212	752	AAA98972.1
gb|AAN16206.1|	GPBP-interacting protein 90 [Homo sapiens]	Homo sapiens	35.4	35.4	0.21	1.4	0.2212	764	AAN16206.1
gb|KAI2530627.1|	filamin A interacting protein 1 like [Homo sapiens]	Homo sapiens	35.4	35.4	0.21	1.4	0.2212	837	KAI2530627.1
gb|KAI2567249.1|	centrosomal protein 290 [Homo sapiens]	Homo sapiens	35.4	35.4	0.2	1.4	0.2315	857	KAI2567249.1
ref|XP_011536590.1|	keratin, type II cytoskeletal 1b isoform X1 [Homo sapiens]	Homo sapiens	35	67	0.08	1.4	0.5429	345	XP_011536590.1
gb|AAI18599.1|	KRT1B protein [Homo sapiens]	Homo sapiens	35	68.5	0.07	1.4	0.5429	345	AAI18599.1
ref|NP_001357176.1|	filamin A-interacting protein 1-like isoform 2 [Homo sapiens]	Homo sapiens	35.4	35.4	0.21	1.4	0.2212	893	NP_001357176.1
ref|NP_001269723.1|	filamin A-interacting protein 1-like isoform 5 [Homo sapiens]	Homo sapiens	35.4	35.4	0.21	1.4	0.2212	895	NP_001269723.1
ref|XP_011510673.1|	filamin A-interacting protein 1-like isoform X2 [Homo sapiens]	Homo sapiens	35.4	35.4	0.21	1.4	0.2212	945	XP_011510673.1
ref|NP_001374780.1|	filamin A-interacting protein 1-like isoform 7 [Homo sapiens]	Homo sapiens	35.4	35.4	0.21	1.4	0.2212	950	NP_001374780.1
ref|NP_055082.1|	small acidic protein [Homo sapiens]	Homo sapiens	34.3	34.3	0.26	1.4	0.25	183	NP_055082.1
ref|XP_047303332.1|	filamin A-interacting protein 1-like isoform X1 [Homo sapiens]	Homo sapiens	35.4	35.4	0.21	1.4	0.2212	973	XP_047303332.1
gb|AAQ08178.1|	GPBP-interacting protein 130b [Homo sapiens]	Homo sapiens	35.4	35.4	0.21	1.4	0.2212	1133	AAQ08178.1
ref|NP_001035924.1|	filamin A-interacting protein 1-like isoform 3 [Homo sapiens]	Homo sapiens	35.4	35.4	0.21	1.4	0.2212	1133	NP_001035924.1
ref|NP_878913.2|	filamin A-interacting protein 1-like isoform 1 [Homo sapiens]	Homo sapiens	35.4	35.4	0.21	1.4	0.2212	1135	NP_878913.2
gb|AAV34207.1|	GPBP-interacting protein 130d [Homo sapiens]	Homo sapiens	35.4	35.4	0.21	1.4	0.2212	1135	AAV34207.1
ref|NP_001374779.1|	filamin A-interacting protein 1-like isoform 6 [Homo sapiens]	Homo sapiens	35.4	35.4	0.21	1.5	0.2212	1190	NP_001374779.1
gb|EAW78487.1|	TRAF2 and NCK interacting kinase, isoform CRA_e [Homo sapiens]	Homo sapiens	35.4	35.4	0.4	1.5	0.2411	1259	EAW78487.1
ref|NP_001155037.1|	TRAF2 and NCK-interacting protein kinase isoform 7 [Homo sapiens]	Homo sapiens	35.4	35.4	0.4	1.5	0.2411	1276	NP_001155037.1
ref|NP_001155035.1|	TRAF2 and NCK-interacting protein kinase isoform 5 [Homo sapiens]	Homo sapiens	35.4	35.4	0.4	1.5	0.2411	1305	NP_001155035.1
gb|EAW78486.1|	TRAF2 and NCK interacting kinase, isoform CRA_d [Homo sapiens]	Homo sapiens	35.4	35.4	0.4	1.5	0.2411	1331	EAW78486.1
ref|NP_001155033.1|	TRAF2 and NCK-interacting protein kinase isoform 3 [Homo sapiens]	Homo sapiens	35.4	35.4	0.4	1.5	0.2411	1331	NP_001155033.1
gb|AAA19664.1|	prion protein [Homo sapiens]	Homo sapiens	34.7	34.7	0.06	1.5	0.4412	245	AAA19664.1
gb|EAW78490.1|	TRAF2 and NCK interacting kinase, isoform CRA_h [Homo sapiens]	Homo sapiens	35.4	35.4	0.4	1.5	0.2411	1343	EAW78490.1
gb|EAW78491.1|	TRAF2 and NCK interacting kinase, isoform CRA_i [Homo sapiens]	Homo sapiens	35.4	35.4	0.4	1.5	0.2411	1343	EAW78491.1
ref|NP_055843.1|	TRAF2 and NCK-interacting protein kinase isoform 1 [Homo sapiens]	Homo sapiens	35.4	35.4	0.4	1.5	0.2411	1360	NP_055843.1
ref|XP_047302728.1|	keratin, type I cytoskeletal 14-like [Homo sapiens]	Homo sapiens	34.3	34.3	0.07	1.5	0.4595	192	XP_047302728.1
gb|EAW97413.1|	centrosomal protein 290kDa, isoform CRA_a [Homo sapiens]	Homo sapiens	35.4	67.4	0.24	1.5	0.2315	2141	EAW97413.1
gb|KAI2573482.1|	family with sequence similarity 98 member B [Homo sapiens]	Homo sapiens	35	35	0.09	1.5	0.4375	426	KAI2573482.1
ref|NP_775882.2|	protein FAM98B [Homo sapiens]	Homo sapiens	35	35	0.09	1.5	0.4375	433	NP_775882.2
gb|KAI2590545.1|	calpain small subunit 1 [Homo sapiens]	Homo sapiens	33.9	33.9	0.1	1.6	0.4286	163	KAI2590545.1
gb|EAW80127.1|	TAF15 RNA polymerase II, TATA box binding protein (TBP)-associated factor, 68kDa, isoform CRA_d [Homo sapiens]	Homo sapiens	35	35	0.07	1.6	0.5238	498	EAW80127.1
tpg|DAA00402.1|	TPA: keratin 1b [Homo sapiens]	Homo sapiens	35	101	0.1	1.6	0.5429	502	DAA00402.1
gb|EAW96643.1|	keratin 1B [Homo sapiens]	Homo sapiens	35	102	0.09	1.7	0.5429	578	EAW96643.1
ref|NP_778253.2|	keratin, type II cytoskeletal 1b [Homo sapiens]	Homo sapiens	35	101	0.1	1.7	0.5429	578	NP_778253.2
gb|AAI22559.1|	Keratin 77 [Homo sapiens]	Homo sapiens	35	102	0.09	1.7	0.5429	578	AAI22559.1
emb|CAD91892.1|	keratin 1b [Homo sapiens]	Homo sapiens	35	102	0.09	1.7	0.5429	578	CAD91892.1
ref|XP_047287707.1|	coiled-coil domain-containing protein 175 isoform X10 [Homo sapiens]	Homo sapiens	34.7	34.7	0.22	2	0.246	397	XP_047287707.1
gb|KAI2565858.1|	keratin 77 [Homo sapiens]	Homo sapiens	34.3	34.3	0.09	2	0.36	248	KAI2565858.1
gb|EAW80761.1|	hCG1785896 [Homo sapiens]	Homo sapiens	34.7	34.7	0.22	2	0.246	428	EAW80761.1
gb|AAH00280.1|	MYH10 protein [Homo sapiens]	Homo sapiens	34.7	34.7	0.26	2.1	0.1987	471	AAH00280.1
ref|XP_011535432.1|	coiled-coil domain-containing protein 175 isoform X9 [Homo sapiens]	Homo sapiens	34.7	34.7	0.22	2.2	0.246	555	XP_011535432.1
ref|XP_047287706.1|	coiled-coil domain-containing protein 175 isoform X8 [Homo sapiens]	Homo sapiens	34.7	34.7	0.22	2.2	0.246	567	XP_047287706.1
gb|EAW84137.1|	interleukin enhancer binding factor 3, 90kDa, isoform CRA_f [Homo sapiens]	Homo sapiens	34.7	34.7	0.07	2.2	0.4634	589	EAW84137.1
ref|XP_047287705.1|	coiled-coil domain-containing protein 175 isoform X7 [Homo sapiens]	Homo sapiens	34.7	34.7	0.22	2.2	0.246	594	XP_047287705.1
ref|XP_047287704.1|	coiled-coil domain-containing protein 175 isoform X6 [Homo sapiens]	Homo sapiens	34.7	34.7	0.22	2.2	0.246	609	XP_047287704.1
ref|XP_011535427.1|	coiled-coil domain-containing protein 175 isoform X4 [Homo sapiens]	Homo sapiens	34.7	34.7	0.22	2.3	0.246	646	XP_011535427.1
ref|XP_011535426.1|	coiled-coil domain-containing protein 175 isoform X3 [Homo sapiens]	Homo sapiens	34.7	34.7	0.22	2.3	0.246	669	XP_011535426.1
ref|XP_011535424.1|	coiled-coil domain-containing protein 175 isoform X2 [Homo sapiens]	Homo sapiens	34.7	34.7	0.22	2.3	0.246	720	XP_011535424.1
ref|XP_011536591.1|	keratin, type II cytoskeletal 1b isoform X2 [Homo sapiens]	Homo sapiens	34.3	34.3	0.09	2.4	0.36	322	XP_011536591.1
ref|NP_001157871.1|	coiled-coil domain-containing protein 175 [Homo sapiens]	Homo sapiens	34.7	34.7	0.22	2.4	0.246	793	NP_001157871.1
ref|XP_011535422.1|	coiled-coil domain-containing protein 175 isoform X1 [Homo sapiens]	Homo sapiens	34.7	34.7	0.22	2.4	0.246	794	XP_011535422.1
gb|KAI2571461.1|	coiled-coil domain containing 175 [Homo sapiens]	Homo sapiens	34.7	34.7	0.22	2.4	0.246	828	KAI2571461.1
gb|EAW84133.1|	interleukin enhancer binding factor 3, 90kDa, isoform CRA_c [Homo sapiens]	Homo sapiens	34.7	34.7	0.07	2.4	0.4634	858	EAW84133.1
dbj|BAG61375.1|	unnamed protein product [Homo sapiens]	Homo sapiens	34.3	34.3	0.1	2.4	0.3898	340	BAG61375.1
dbj|BAC03847.1|	unnamed protein product [Homo sapiens]	Homo sapiens	34.3	34.3	0.08	2.5	0.3864	355	BAC03847.1
gb|EAW90046.1|	myosin, heavy polypeptide 10, non-muscle, isoform CRA_a [Homo sapiens]	Homo sapiens	34.7	34.7	0.26	2.5	0.1987	1099	EAW90046.1
gb|KAI2590540.1|	calpain small subunit 1 [Homo sapiens]	Homo sapiens	33.9	33.9	0.1	2.5	0.4286	238	KAI2590540.1
gb|EAW90050.1|	myosin, heavy polypeptide 10, non-muscle, isoform CRA_c [Homo sapiens]	Homo sapiens	34.7	34.7	0.26	2.6	0.1987	1976	EAW90050.1
ref|NP_005955.3|	myosin-10 isoform 2 [Homo sapiens]	Homo sapiens	34.7	34.7	0.26	2.6	0.1987	1976	NP_005955.3
gb|AAA99177.1|	non-muscle myosin B [Homo sapiens]	Homo sapiens	34.7	34.7	0.26	2.6	0.1987	1976	AAA99177.1
gb|AAI17691.1|	Myosin, heavy chain 10, non-muscle [Homo sapiens]	Homo sapiens	34.7	34.7	0.26	2.6	0.1987	1976	AAI17691.1
ref|NP_001243024.1|	myosin-10 isoform 3 [Homo sapiens]	Homo sapiens	34.7	34.7	0.26	2.6	0.1987	1985	NP_001243024.1
ref|NP_001362195.1|	myosin-10 isoform 4 [Homo sapiens]	Homo sapiens	34.7	34.7	0.26	2.6	0.1987	1986	NP_001362195.1
ref|XP_011522182.1|	myosin-10 isoform X3 [Homo sapiens]	Homo sapiens	34.7	34.7	0.26	2.6	0.1987	2006	XP_011522182.1
ref|NP_001242941.1|	myosin-10 isoform 1 [Homo sapiens]	Homo sapiens	34.7	34.7	0.26	2.6	0.1987	2007	NP_001242941.1
ref|XP_011522181.1|	myosin-10 isoform X2 [Homo sapiens]	Homo sapiens	34.7	34.7	0.26	2.6	0.1987	2015	XP_011522181.1
ref|XP_011522180.1|	myosin-10 isoform X1 [Homo sapiens]	Homo sapiens	34.7	34.7	0.26	2.6	0.1987	2016	XP_011522180.1
ref|XP_011522177.1|	myosin-10 isoform X6 [Homo sapiens]	Homo sapiens	34.7	34.7	0.26	2.6	0.1987	2037	XP_011522177.1
gb|AAC51791.1|	golgin-245 [Homo sapiens]	Homo sapiens	34.7	34.7	0.23	2.6	0.2132	2083	AAC51791.1
gb|EAX02824.1|	hCG1989619, isoform CRA_a [Homo sapiens]	Homo sapiens	33.5	33.5	0.07	2.7	0.3704	194	EAX02824.1
ref|NP_001003962.1|	calpain small subunit 1 isoform 1 [Homo sapiens]	Homo sapiens	33.9	33.9	0.1	2.8	0.4286	268	NP_001003962.1
gb|AAH21933.1|	Calpain, small subunit 1 [Homo sapiens]	Homo sapiens	33.9	33.9	0.1	2.8	0.4286	268	AAH21933.1
gb|KAI2590536.1|	calpain small subunit 1 [Homo sapiens]	Homo sapiens	33.9	33.9	0.1	2.9	0.4286	278	KAI2590536.1
ref|NP_009060.2|	zinc finger protein ZIC 2 [Homo sapiens]	Homo sapiens	34.3	34.3	0.14	2.9	0.3372	532	NP_009060.2
gb|AAC96325.1|	ZIC2 protein [Homo sapiens]	Homo sapiens	34.3	34.3	0.14	2.9	0.3372	533	AAC96325.1
ref|NP_001386972.1|	protein Hook homolog 2 isoform 4 [Homo sapiens]	Homo sapiens	34.3	34.3	0.2	3	0.283	644	NP_001386972.1
ref|NP_001093646.1|	protein Hook homolog 2 isoform 2 [Homo sapiens]	Homo sapiens	34.3	34.3	0.2	3.1	0.283	717	NP_001093646.1
gb|AAH12443.1|	Hook homolog 2 (Drosophila) [Homo sapiens]	Homo sapiens	34.3	34.3	0.2	3.1	0.283	717	AAH12443.1
ref|NP_037444.2|	protein Hook homolog 2 isoform 1 [Homo sapiens]	Homo sapiens	34.3	34.3	0.2	3.1	0.283	719	NP_037444.2
gb|EAW84306.1|	hook homolog 2 (Drosophila), isoform CRA_b [Homo sapiens]	Homo sapiens	34.3	34.3	0.2	3.1	0.283	719	EAW84306.1
ref|NP_001386970.1|	protein Hook homolog 2 isoform 3 [Homo sapiens]	Homo sapiens	34.3	34.3	0.2	3.1	0.283	753	NP_001386970.1
dbj|BAD92540.1|	HIV TAT specific factor 1 variant [Homo sapiens]	Homo sapiens	34.3	34.3	0.3	3.1	0.2139	758	BAD92540.1
ref|XP_005259352.1|	calpain small subunit 1 isoform X1 [Homo sapiens]	Homo sapiens	33.9	33.9	0.1	3.1	0.4286	322	XP_005259352.1
ref|NP_001342203.1|	rRNA/tRNA 2'-O-methyltransferase fibrillarin-like protein 1 [Homo sapiens]	Homo sapiens	33.9	33.9	0.07	3.2	0.45	334	NP_001342203.1
gb|EAW97351.1|	protein phosphatase 1, regulatory (inhibitor) subunit 12A, isoform CRA_a [Homo sapiens]	Homo sapiens	34.3	34.3	0.23	3.2	0.2602	914	EAW97351.1
dbj|BAG63921.1|	unnamed protein product [Homo sapiens]	Homo sapiens	34.3	34.3	0.23	3.2	0.2602	943	BAG63921.1
ref|NP_001137358.1|	protein phosphatase 1 regulatory subunit 12A isoform b [Homo sapiens]	Homo sapiens	34.3	34.3	0.23	3.2	0.2602	943	NP_001137358.1
ref|NP_001231921.1|	protein phosphatase 1 regulatory subunit 12A isoform d [Homo sapiens]	Homo sapiens	34.3	34.3	0.23	3.2	0.2602	974	NP_001231921.1
ref|NP_001231919.1|	protein phosphatase 1 regulatory subunit 12A isoform c [Homo sapiens]	Homo sapiens	34.3	34.3	0.23	3.2	0.2602	995	NP_001231919.1
gb|AAI11753.1|	PPP1R12A protein [Homo sapiens]	Homo sapiens	34.3	34.3	0.23	3.2	0.2602	1030	AAI11753.1
dbj|BAG36872.1|	unnamed protein product [Homo sapiens]	Homo sapiens	34.3	34.3	0.23	3.2	0.2602	1030	BAG36872.1
ref|NP_001137357.1|	protein phosphatase 1 regulatory subunit 12A isoform a [Homo sapiens]	Homo sapiens	34.3	34.3	0.23	3.2	0.2602	1030	NP_001137357.1
ref|NP_006734.1|	RNA-binding protein 3 [Homo sapiens]	Homo sapiens	32.7	32.7	0.08	3.7	0.4667	157	NP_006734.1
emb|CAA76730.1|	cytokeratin type II [Homo sapiens]	Homo sapiens	33.9	33.9	0.09	3.8	0.42	551	CAA76730.1
ref|NP_004684.2|	keratin, type II cytoskeletal 75 [Homo sapiens]	Homo sapiens	33.9	33.9	0.09	3.8	0.42	551	NP_004684.2
gb|KAI2565838.1|	keratin 75 [Homo sapiens]	Homo sapiens	33.9	33.9	0.09	3.8	0.42	551	KAI2565838.1
gb|KAI2528827.1|	golgin A4 [Homo sapiens]	Homo sapiens	33.9	33.9	0.23	3.9	0.2132	585	KAI2528827.1
dbj|BAG61056.1|	unnamed protein product [Homo sapiens]	Homo sapiens	33.9	33.9	0.09	3.9	0.42	605	BAG61056.1
gb|AAG34907.1|	CTCL tumor antigen se20-7 [Homo sapiens]	Homo sapiens	33.9	33.9	0.23	3.9	0.2132	623	AAG34907.1
gb|AEE02019.1|	NF90b [Homo sapiens]	Homo sapiens	33.9	33.9	0.08	4	0.4255	706	AEE02019.1
dbj|BAG61386.1|	unnamed protein product [Homo sapiens]	Homo sapiens	33.9	33.9	0.3	4	0.2139	721	BAG61386.1
ref|NP_001156752.1|	HIV Tat-specific factor 1 [Homo sapiens]	Homo sapiens	33.9	33.9	0.3	4.1	0.2139	755	NP_001156752.1
pdb|7Q3L|q	Chain q, HIV Tat-specific factor 1 [Homo sapiens]	Homo sapiens	33.9	33.9	0.3	4.1	0.2139	803	7Q3L_q
dbj|BAF83239.1|	unnamed protein product [Homo sapiens]	Homo sapiens	33.9	33.9	0.23	4.2	0.2132	966	BAF83239.1
dbj|BAD92930.1|	golgi autoantigen, golgin subfamily a, 4 variant [Homo sapiens]	Homo sapiens	33.9	33.9	0.23	4.4	0.2132	1310	BAD92930.1
emb|CAA28996.1|	keratin type II [Homo sapiens]	Homo sapiens	33.1	66.2	0.09	4.4	0.4255	233	CAA28996.1
gb|EAW88767.1|	inhibitor of growth family, member 4, isoform CRA_f [Homo sapiens]	Homo sapiens	32.7	32.7	0.22	4.4	0.175	178	EAW88767.1
ref|XP_011531900.1|	golgin subfamily A member 4 isoform X19 [Homo sapiens]	Homo sapiens	33.9	33.9	0.23	4.5	0.2132	1793	XP_011531900.1
gb|KAI2528830.1|	golgin A4 [Homo sapiens]	Homo sapiens	33.9	33.9	0.23	4.5	0.2132	2099	KAI2528830.1
ref|XP_024309225.1|	golgin subfamily A member 4 isoform X18 [Homo sapiens]	Homo sapiens	33.9	33.9	0.23	4.5	0.2132	2111	XP_024309225.1
emb|CAA58041.1|	256 kD golgin [Homo sapiens]	Homo sapiens	33.9	33.9	0.23	4.5	0.2132	2185	CAA58041.1
ref|XP_016861677.1|	golgin subfamily A member 4 isoform X17 [Homo sapiens]	Homo sapiens	33.9	33.9	0.23	4.5	0.2132	2195	XP_016861677.1
ref|XP_005265132.1|	golgin subfamily A member 4 isoform X16 [Homo sapiens]	Homo sapiens	33.9	33.9	0.23	4.5	0.2132	2214	XP_005265132.1
ref|XP_047303942.1|	golgin subfamily A member 4 isoform X15 [Homo sapiens]	Homo sapiens	33.9	33.9	0.23	4.5	0.2132	2215	XP_047303942.1
ref|XP_047303941.1|	golgin subfamily A member 4 isoform X14 [Homo sapiens]	Homo sapiens	33.9	33.9	0.23	4.5	0.2132	2217	XP_047303941.1
gb|EAW64496.1|	golgi autoantigen, golgin subfamily a, 4, isoform CRA_c [Homo sapiens]	Homo sapiens	33.9	33.9	0.23	4.5	0.2132	2223	EAW64496.1
ref|XP_047303940.1|	golgin subfamily A member 4 isoform X13 [Homo sapiens]	Homo sapiens	33.9	33.9	0.23	4.5	0.2132	2228	XP_047303940.1
ref|NP_002069.2|	golgin subfamily A member 4 isoform 2 [Homo sapiens]	Homo sapiens	33.9	33.9	0.23	4.5	0.2132	2230	NP_002069.2
ref|XP_047303939.1|	golgin subfamily A member 4 isoform X12 [Homo sapiens]	Homo sapiens	33.9	33.9	0.23	4.5	0.2132	2234	XP_047303939.1
ref|XP_016861676.1|	golgin subfamily A member 4 isoform X11 [Homo sapiens]	Homo sapiens	33.9	33.9	0.23	4.5	0.2132	2236	XP_016861676.1
ref|NP_001166184.1|	golgin subfamily A member 4 isoform 1 [Homo sapiens]	Homo sapiens	33.9	33.9	0.23	4.5	0.2132	2243	NP_001166184.1
ref|XP_005265131.1|	golgin subfamily A member 4 isoform X10 [Homo sapiens]	Homo sapiens	33.9	33.9	0.23	4.5	0.2132	2245	XP_005265131.1
ref|XP_047303938.1|	golgin subfamily A member 4 isoform X8 [Homo sapiens]	Homo sapiens	33.9	33.9	0.23	4.5	0.2132	2250	XP_047303938.1
ref|XP_006713173.1|	golgin subfamily A member 4 isoform X9 [Homo sapiens]	Homo sapiens	33.9	33.9	0.23	4.5	0.2132	2250	XP_006713173.1
ref|XP_047303936.1|	golgin subfamily A member 4 isoform X7 [Homo sapiens]	Homo sapiens	33.9	33.9	0.23	4.5	0.2132	2251	XP_047303936.1
ref|XP_005265130.1|	golgin subfamily A member 4 isoform X6 [Homo sapiens]	Homo sapiens	33.9	33.9	0.23	4.5	0.2132	2252	XP_005265130.1
ref|XP_005265129.1|	golgin subfamily A member 4 isoform X5 [Homo sapiens]	Homo sapiens	33.9	33.9	0.23	4.5	0.2132	2269	XP_005265129.1
ref|XP_016861673.1|	golgin subfamily A member 4 isoform X4 [Homo sapiens]	Homo sapiens	33.9	33.9	0.23	4.5	0.2132	2276	XP_016861673.1
ref|XP_005265128.1|	golgin subfamily A member 4 isoform X3 [Homo sapiens]	Homo sapiens	33.9	33.9	0.23	4.5	0.2132	2278	XP_005265128.1
ref|XP_005265127.1|	golgin subfamily A member 4 isoform X2 [Homo sapiens]	Homo sapiens	33.9	33.9	0.23	4.5	0.2132	2283	XP_005265127.1
ref|XP_005265126.1|	golgin subfamily A member 4 isoform X1 [Homo sapiens]	Homo sapiens	33.9	33.9	0.23	4.5	0.2132	2285	XP_005265126.1
gb|AAA61226.1|	skeletal muscle tropomyosin [Homo sapiens]	Homo sapiens	33.1	33.1	0.26	4.9	0.2378	264	AAA61226.1
pdb|6HYG|A	Heteromeric tandem IgG4/IgG1 Fc [Homo sapiens]	Homo sapiens	33.5	33.5	0.11	4.9	0.4138	492	6HYG_A
ref|XP_016879788.1|	keratin, type I cytoskeletal 24 isoform X1 [Homo sapiens]	Homo sapiens	33.5	33.5	0.08	4.9	0.46	494	XP_016879788.1
ref|NP_061889.2|	keratin, type I cytoskeletal 24 [Homo sapiens]	Homo sapiens	33.5	33.5	0.08	5	0.46	525	NP_061889.2
gb|EAW60675.1|	keratin 24 [Homo sapiens]	Homo sapiens	33.5	33.5	0.08	5	0.46	525	EAW60675.1
pdb|6KN7|P	Structure of human cardiac thin filament in the calcium free state [Homo sapiens]	Homo sapiens	33.1	33.1	0.26	5	0.2378	274	6KN7_P
ref|NP_001352705.1|	tropomyosin alpha-1 chain isoform Tpm1.10br [Homo sapiens]	Homo sapiens	33.1	33.1	0.26	5.1	0.2378	281	NP_001352705.1
ref|XP_016878028.2|	tropomyosin alpha-1 chain isoform X8 [Homo sapiens]	Homo sapiens	33.1	33.1	0.26	5.1	0.2378	281	XP_016878028.2
ref|NP_000357.3|	tropomyosin alpha-1 chain isoform Tpm1.5cy [Homo sapiens]	Homo sapiens	33.1	33.1	0.26	5.1	0.2378	284	NP_000357.3
gb|AAT68295.1|	tropomyosin alpha striated muscle isoform [Homo sapiens]	Homo sapiens	33.1	33.1	0.26	5.1	0.2378	284	AAT68295.1
ref|XP_006720730.3|	tropomyosin alpha-1 chain isoform X5 [Homo sapiens]	Homo sapiens	33.1	33.1	0.26	5.1	0.2378	284	XP_006720730.3
ref|NP_001018006.1|	tropomyosin alpha-1 chain isoform Tpm1.7cy [Homo sapiens]	Homo sapiens	33.1	33.1	0.26	5.1	0.2378	284	NP_001018006.1
ref|NP_001018004.1|	tropomyosin alpha-1 chain isoform Tpm1.6cy [Homo sapiens]	Homo sapiens	33.1	33.1	0.26	5.1	0.2378	284	NP_001018004.1
ref|NP_001352708.1|	tropomyosin alpha-1 chain isoform 16 [Homo sapiens]	Homo sapiens	33.1	33.1	0.26	5.1	0.2378	284	NP_001352708.1
ref|NP_001018005.1|	tropomyosin alpha-1 chain isoform Tpm1.1st [Homo sapiens]	Homo sapiens	33.1	33.1	0.26	5.1	0.2378	284	NP_001018005.1
ref|XP_005254696.3|	tropomyosin alpha-1 chain isoform X2 [Homo sapiens]	Homo sapiens	33.1	33.1	0.26	5.1	0.2378	287	XP_005254696.3
ref|NP_001352706.1|	tropomyosin alpha-1 chain isoform 14 [Homo sapiens]	Homo sapiens	33.1	33.1	0.26	5.1	0.2378	287	NP_001352706.1
ref|NP_000414.2|	keratin, type II cytoskeletal 2 epidermal [Homo sapiens]	Homo sapiens	33.5	66.6	0.09	5.2	0.4074	639	NP_000414.2
gb|AAB81946.1|	keratin 2e [Homo sapiens]	Homo sapiens	33.5	66.2	0.09	5.2	0.4074	645	AAB81946.1
gb|EAW88769.1|	inhibitor of growth family, member 4, isoform CRA_h [Homo sapiens]	Homo sapiens	32.7	32.7	0.22	5.3	0.175	208	EAW88769.1
gb|AAI36757.1|	NHSL2 protein [Homo sapiens]	Homo sapiens	33.5	33.5	0.17	5.3	0.31	709	AAI36757.1
gb|KAI2599951.1|	NHS like 2 [Homo sapiens]	Homo sapiens	33.5	33.5	0.17	5.4	0.31	835	KAI2599951.1
ref|XP_047298027.1|	NHS-like protein 2 isoform X11 [Homo sapiens]	Homo sapiens	33.5	33.5	0.17	5.5	0.31	950	XP_047298027.1
ref|XP_011529236.1|	NHS-like protein 2 isoform X10 [Homo sapiens]	Homo sapiens	33.5	33.5	0.17	5.6	0.31	1038	XP_011529236.1
ref|XP_047298026.1|	NHS-like protein 2 isoform X9 [Homo sapiens]	Homo sapiens	33.5	33.5	0.17	5.6	0.31	1044	XP_047298026.1
ref|XP_011529235.1|	NHS-like protein 2 isoform X8 [Homo sapiens]	Homo sapiens	33.5	33.5	0.17	5.6	0.31	1054	XP_011529235.1
ref|XP_047284887.1|	inhibitor of growth protein 4 isoform X2 [Homo sapiens]	Homo sapiens	32.7	32.7	0.22	5.6	0.175	222	XP_047284887.1
gb|KAI2563737.1|	ELKS/RAB6-interacting/CAST family member 1 [Homo sapiens]	Homo sapiens	33.1	33.1	0.25	5.6	0.2222	344	KAI2563737.1
ref|XP_011529234.1|	NHS-like protein 2 isoform X7 [Homo sapiens]	Homo sapiens	33.5	33.5	0.17	5.6	0.31	1098	XP_011529234.1
ref|XP_047298025.1|	NHS-like protein 2 isoform X6 [Homo sapiens]	Homo sapiens	33.5	33.5	0.17	5.6	0.31	1102	XP_047298025.1
gb|KAI2599954.1|	NHS like 2 [Homo sapiens]	Homo sapiens	33.5	33.5	0.17	5.7	0.31	1133	KAI2599954.1
ref|XP_047298024.1|	NHS-like protein 2 isoform X5 [Homo sapiens]	Homo sapiens	33.5	33.5	0.17	5.7	0.31	1152	XP_047298024.1
ref|XP_047298023.1|	NHS-like protein 2 isoform X4 [Homo sapiens]	Homo sapiens	33.5	33.5	0.17	5.7	0.31	1154	XP_047298023.1
ref|XP_047298022.1|	NHS-like protein 2 isoform X3 [Homo sapiens]	Homo sapiens	33.5	33.5	0.17	5.7	0.31	1196	XP_047298022.1
ref|XP_047298021.1|	NHS-like protein 2 isoform X2 [Homo sapiens]	Homo sapiens	33.5	33.5	0.17	5.7	0.31	1204	XP_047298021.1
ref|NP_001013649.2|	NHS-like protein 2 [Homo sapiens]	Homo sapiens	33.5	33.5	0.17	5.7	0.31	1225	NP_001013649.2
ref|XP_047298020.1|	NHS-like protein 2 isoform X1 [Homo sapiens]	Homo sapiens	33.5	33.5	0.17	5.7	0.31	1248	XP_047298020.1
gb|EAW84107.1|	phosphodiesterase 4A, cAMP-specific (phosphodiesterase E2 dunce homolog, Drosophila), isoform CRA_d [Homo sapiens]	Homo sapiens	32.3	32.3	0.09	5.9	0.3654	177	EAW84107.1
dbj|BAG51924.1|	unnamed protein product [Homo sapiens]	Homo sapiens	33.1	33.1	0.27	6	0.2134	405	BAG51924.1
ref|NP_001121055.1|	inhibitor of growth protein 4 isoform 3 [Homo sapiens]	Homo sapiens	32.7	32.7	0.22	6.1	0.175	246	NP_001121055.1
gb|AAD27650.1|	beclin 1 [Homo sapiens]	Homo sapiens	33.1	33.1	0.34	6.2	0.2585	450	AAD27650.1
dbj|BAG57844.1|	unnamed protein product [Homo sapiens]	Homo sapiens	32	32	0.09	6.6	0.339	155	BAG57844.1
gb|KAI2538802.1|	RAD50 double strand break repair protein [Homo sapiens]	Homo sapiens	33.1	33.1	0.31	6.8	0.2071	606	KAI2538802.1
gb|AAM44457.1|	CTCL tumor antigen HD-CL-01 [Homo sapiens]	Homo sapiens	33.1	33.1	0.27	6.8	0.2134	613	AAM44457.1
dbj|BAF83286.1|	unnamed protein product [Homo sapiens]	Homo sapiens	33.1	33.1	0.31	6.8	0.2071	615	BAF83286.1
gb|AAH50473.1|	TPM1 protein [Homo sapiens]	Homo sapiens	32.7	32.7	0.3	6.8	0.2342	287	AAH50473.1
gb|AAH68006.1|	ERC1 protein [Homo sapiens]	Homo sapiens	33.1	33.1	0.25	6.8	0.2222	627	AAH68006.1
gb|EAX01556.1|	hCG1647671, isoform CRA_a [Homo sapiens]	Homo sapiens	33.1	33.1	0.23	6.8	0.2276	639	EAX01556.1
ref|XP_011538217.1|	coiled-coil domain-containing protein 186 isoform X1 [Homo sapiens]	Homo sapiens	33.1	33.1	0.27	6.9	0.2134	651	XP_011538217.1
gb|KAI2538803.1|	RAD50 double strand break repair protein [Homo sapiens]	Homo sapiens	33.1	33.1	0.31	6.9	0.2071	659	KAI2538803.1
gb|AAC09299.1|	hook2 protein [Homo sapiens]	Homo sapiens	33.1	33.1	0.2	7	0.283	719	AAC09299.1
emb|CAD39031.2|	hypothetical protein [Homo sapiens]	Homo sapiens	33.1	33.1	0.27	7	0.2134	720	CAD39031.2
ref|NP_001381748.1|	interleukin enhancer-binding factor 3 isoform k [Homo sapiens]	Homo sapiens	33.1	33.1	0.09	7	0.3654	721	NP_001381748.1
gb|AAH73850.1|	RAD50 protein [Homo sapiens]	Homo sapiens	33.1	33.1	0.31	7	0.2071	723	AAH73850.1
ref|NP_001381747.1|	interleukin enhancer-binding factor 3 isoform j [Homo sapiens]	Homo sapiens	33.1	33.1	0.09	7	0.3654	725	NP_001381747.1
gb|EAW88939.1|	RAB6 interacting protein 2, isoform CRA_f [Homo sapiens]	Homo sapiens	33.1	33.1	0.25	7	0.2222	757	EAW88939.1
gb|AAI03500.1|	Chromosome 10 open reading frame 118 [Homo sapiens]	Homo sapiens	33.1	33.1	0.27	7.2	0.2134	898	AAI03500.1
emb|CAD97928.1|	hypothetical protein [Homo sapiens]	Homo sapiens	33.1	33.1	0.27	7.2	0.2134	898	CAD97928.1
ref|NP_001308758.1|	coiled-coil domain-containing protein 186 isoform 1 [Homo sapiens]	Homo sapiens	33.1	33.1	0.27	7.2	0.2134	898	NP_001308758.1
gb|KAI2586180.1|	ankyrin repeat domain 62 [Homo sapiens]	Homo sapiens	33.1	33.1	0.23	7.3	0.2276	917	KAI2586180.1
gb|EAX01557.1|	hCG1647671, isoform CRA_b [Homo sapiens]	Homo sapiens	33.1	33.1	0.23	7.3	0.2276	917	EAX01557.1
ref|NP_001264262.1|	ankyrin repeat domain-containing protein 62 [Homo sapiens]	Homo sapiens	33.1	33.1	0.23	7.3	0.2276	917	NP_001264262.1
gb|EAW88937.1|	RAB6 interacting protein 2, isoform CRA_e [Homo sapiens]	Homo sapiens	33.1	33.1	0.25	7.3	0.2222	944	EAW88937.1
gb|KAI2563732.1|	ELKS/RAB6-interacting/CAST family member 1 [Homo sapiens]	Homo sapiens	33.1	33.1	0.25	7.3	0.2222	948	KAI2563732.1
gb|EAW88940.1|	RAB6 interacting protein 2, isoform CRA_g [Homo sapiens]	Homo sapiens	33.1	33.1	0.25	7.3	0.2222	988	EAW88940.1
gb|KAI2563731.1|	ELKS/RAB6-interacting/CAST family member 1 [Homo sapiens]	Homo sapiens	33.1	33.1	0.25	7.3	0.2222	992	KAI2563731.1
dbj|BAA83033.2|	KIAA1081 protein [Homo sapiens]	Homo sapiens	33.1	33.1	0.25	7.3	0.2222	1003	BAA83033.2
gb|AAI00671.1|	C10orf118 protein [Homo sapiens]	Homo sapiens	33.1	33.1	0.27	7.3	0.2134	1004	AAI00671.1
ref|XP_047284534.1|	ELKS/Rab6-interacting/CAST family member 1 isoform X15 [Homo sapiens]	Homo sapiens	33.1	33.1	0.25	7.4	0.2222	1044	XP_047284534.1
ref|NP_829883.1|	ELKS/Rab6-interacting/CAST family member 1 isoform delta [Homo sapiens]	Homo sapiens	33.1	33.1	0.25	7.4	0.2222	1088	NP_829883.1
gb|KAI2563727.1|	ELKS/RAB6-interacting/CAST family member 1 [Homo sapiens]	Homo sapiens	33.1	33.1	0.25	7.4	0.2222	1088	KAI2563727.1
ref|XP_016874555.1|	ELKS/Rab6-interacting/CAST family member 1 isoform X11 [Homo sapiens]	Homo sapiens	33.1	33.1	0.25	7.4	0.2222	1092	XP_016874555.1
ref|XP_047284527.1|	ELKS/Rab6-interacting/CAST family member 1 isoform X10 [Homo sapiens]	Homo sapiens	33.1	33.1	0.25	7.4	0.2222	1106	XP_047284527.1
ref|XP_016874554.1|	ELKS/Rab6-interacting/CAST family member 1 isoform X9 [Homo sapiens]	Homo sapiens	33.1	33.1	0.25	7.4	0.2222	1110	XP_016874554.1
gb|AAB48855.1|	RNA helicase A [Homo sapiens]	Homo sapiens	33.1	33.1	0.07	7.5	0.4419	1279	AAB48855.1
gb|KAI2515192.1|	forkhead associated phosphopeptide binding domain 1 [Homo sapiens]	Homo sapiens	33.1	33.1	0.34	7.6	0.235	1412	KAI2515192.1
emb|CAD98043.1|	hypothetical protein [Homo sapiens]	Homo sapiens	32.3	32.3	0.08	8.1	0.4318	243	CAD98043.1
gb|AAH04526.2|	CDK5RAP2 protein [Homo sapiens]	Homo sapiens	32.7	32.7	0.19	8.1	0.2414	429	AAH04526.2
emb|CAC01124.1|	ILF3 [Homo sapiens]	Homo sapiens	32.7	32.7	0.09	8.2	0.3492	441	CAC01124.1
gb|AAI01123.1|	KRTAP6-3 protein [Homo sapiens]	Homo sapiens	30.8	30.8	0.1	8.2	0.386	102	AAI01123.1
dbj|BAG35534.1|	unnamed protein product [Homo sapiens]	Homo sapiens	32.7	32.7	0.27	8.2	0.2647	450	BAG35534.1
gb|KAI2553693.1|	CDK5 regulatory subunit associated protein 2 [Homo sapiens]	Homo sapiens	32.7	32.7	0.27	8.3	0.2143	460	KAI2553693.1
gb|EAW87458.1|	CDK5 regulatory subunit associated protein 2, isoform CRA_b [Homo sapiens]	Homo sapiens	32.7	32.7	0.27	8.3	0.2143	461	EAW87458.1
gb|AAI18548.1|	KRTAP6-3 protein [Homo sapiens]	Homo sapiens	30.8	30.8	0.1	8.3	0.386	103	AAI18548.1
dbj|BAH13445.1|	unnamed protein product [Homo sapiens]	Homo sapiens	32.7	32.7	0.25	8.6	0.2468	516	BAH13445.1
dbj|BAA91044.1|	unnamed protein product [Homo sapiens]	Homo sapiens	32.7	32.7	0.09	8.6	0.3878	525	BAA91044.1
ref|XP_047294737.1|	interleukin enhancer-binding factor 3 isoform X3 [Homo sapiens]	Homo sapiens	32.7	32.7	0.09	8.8	0.3492	563	XP_047294737.1
gb|AAC37542.1|	putative M phase phosphoprotein (MPP1 [Homo sapiens]	Homo sapiens	32.7	32.7	0.24	8.8	0.2143	566	AAC37542.1
emb|CAC01407.1|	double stranded RNA binding nuclear protein, ILF3 [Homo sapiens]	Homo sapiens	32.7	32.7	0.09	8.8	0.3492	591	CAC01407.1
ref|XP_047294736.1|	interleukin enhancer-binding factor 3 isoform X2 [Homo sapiens]	Homo sapiens	32.7	32.7	0.09	9	0.3492	633	XP_047294736.1
gb|AAF82685.1|	dsRNA binding protein NFAR-2/MPP4 [Homo sapiens]	Homo sapiens	32.7	32.7	0.09	9.2	0.3492	709	AAF82685.1
dbj|BAG57618.1|	unnamed protein product [Homo sapiens]	Homo sapiens	32.7	32.7	0.25	9.2	0.2222	724	BAG57618.1
gb|KAI2553692.1|	CDK5 regulatory subunit associated protein 2 [Homo sapiens]	Homo sapiens	32.7	32.7	0.27	9.3	0.2143	749	KAI2553692.1
gb|KAI2595892.1|	keratin associated protein 6-3 [Homo sapiens]	Homo sapiens	30.8	30.8	0.1	9.4	0.386	110	KAI2595892.1
ref|XP_047279547.1|	CDK5 regulatory subunit-associated protein 2 isoform X10 [Homo sapiens]	Homo sapiens	32.7	32.7	0.27	9.4	0.2143	801	XP_047279547.1
emb|CAE45960.2|	hypothetical protein [Homo sapiens]	Homo sapiens	32.7	32.7	0.25	9.4	0.2468	832	CAE45960.2
dbj|BAF84610.1|	unnamed protein product [Homo sapiens]	Homo sapiens	32.7	32.7	0.25	9.4	0.2468	842	BAF84610.1
dbj|BAB71102.1|	unnamed protein product [Homo sapiens]	Homo sapiens	32.7	32.7	0.11	9.4	0.3443	847	BAB71102.1
gb|AAH64368.1|	SMC1A protein [Homo sapiens]	Homo sapiens	32.7	32.7	0.25	9.4	0.2468	847	AAH64368.1
ref|NP_001381743.1|	interleukin enhancer-binding factor 3 isoform g [Homo sapiens]	Homo sapiens	32.7	32.7	0.09	9.4	0.3492	851	NP_001381743.1
ref|NP_001381742.1|	interleukin enhancer-binding factor 3 isoform f [Homo sapiens]	Homo sapiens	32.7	32.7	0.09	9.4	0.3492	855	NP_001381742.1
ref|NP_001381740.1|	interleukin enhancer-binding factor 3 isoform a [Homo sapiens]	Homo sapiens	32.7	32.7	0.09	9.5	0.3492	894	NP_001381740.1
gb|AAD51099.1|	nuclear factor associated with dsRNA NFAR-2 [Homo sapiens]	Homo sapiens	32.7	32.7	0.09	9.5	0.3492	894	AAD51099.1
gb|AEE02020.1|	NF110b [Homo sapiens]	Homo sapiens	32.7	32.7	0.09	9.5	0.3492	898	AEE02020.1
ref|NP_001381737.1|	interleukin enhancer-binding factor 3 isoform d [Homo sapiens]	Homo sapiens	32.7	32.7	0.09	9.5	0.3492	898	NP_001381737.1
dbj|BAA91865.1|	unnamed protein product [Homo sapiens]	Homo sapiens	32.7	32.7	0.19	9.5	0.2414	902	BAA91865.1
gb|KAI2553691.1|	CDK5 regulatory subunit associated protein 2 [Homo sapiens]	Homo sapiens	32.7	32.7	0.19	9.5	0.2414	903	KAI2553691.1
dbj|BAA86522.2|	KIAA1208 protein [Homo sapiens]	Homo sapiens	32.7	32.7	0.11	9.6	0.3443	950	BAA86522.2
gb|EAW97684.1|	N-acetylglucosamine-1-phosphate transferase, alpha and beta subunits, isoform CRA_c [Homo sapiens]	Homo sapiens	32.7	32.7	0.11	9.6	0.3443	971	EAW97684.1
gb|EAW88935.1|	RAB6 interacting protein 2, isoform CRA_d [Homo sapiens]	Homo sapiens	32.7	32.7	0.25	9.6	0.2222	972	EAW88935.1
ref|XP_047284540.1|	ELKS/Rab6-interacting/CAST family member 1 isoform X21 [Homo sapiens]	Homo sapiens	32.7	32.7	0.25	9.6	0.2222	976	XP_047284540.1
gb|KAI2599592.1|	structural maintenance of chromosomes 1A [Homo sapiens]	Homo sapiens	32.7	62.4	0.29	9.6	0.2468	977	KAI2599592.1
ref|XP_047284539.1|	ELKS/Rab6-interacting/CAST family member 1 isoform X20 [Homo sapiens]	Homo sapiens	32.7	32.7	0.25	9.6	0.2222	979	XP_047284539.1
ref|XP_047284538.1|	ELKS/Rab6-interacting/CAST family member 1 isoform X19 [Homo sapiens]	Homo sapiens	32.7	32.7	0.25	9.7	0.2222	1016	XP_047284538.1
ref|XP_047284537.1|	ELKS/Rab6-interacting/CAST family member 1 isoform X18 [Homo sapiens]	Homo sapiens	32.7	32.7	0.25	9.7	0.2222	1019	XP_047284537.1
ref|XP_047284536.1|	ELKS/Rab6-interacting/CAST family member 1 isoform X17 [Homo sapiens]	Homo sapiens	32.7	32.7	0.25	9.7	0.2222	1023	XP_047284536.1
gb|EAW97682.1|	N-acetylglucosamine-1-phosphate transferase, alpha and beta subunits, isoform CRA_a [Homo sapiens]	Homo sapiens	32.7	32.7	0.11	9.7	0.3443	1039	EAW97682.1
ref|XP_016874561.1|	ELKS/Rab6-interacting/CAST family member 1 isoform X16 [Homo sapiens]	Homo sapiens	32.7	32.7	0.25	9.7	0.2222	1041	XP_016874561.1
ref|XP_016874559.1|	ELKS/Rab6-interacting/CAST family member 1 isoform X14 [Homo sapiens]	Homo sapiens	32.7	32.7	0.25	9.7	0.2222	1072	XP_016874559.1
ref|XP_016874558.1|	ELKS/Rab6-interacting/CAST family member 1 isoform X13 [Homo sapiens]	Homo sapiens	32.7	32.7	0.25	9.7	0.2222	1079	XP_016874558.1
ref|NP_001288177.1|	ELKS/Rab6-interacting/CAST family member 1 isoform zeta [Homo sapiens]	Homo sapiens	32.7	32.7	0.25	9.7	0.2222	1086	NP_001288177.1
gb|KAI2563729.1|	ELKS/RAB6-interacting/CAST family member 1 [Homo sapiens]	Homo sapiens	32.7	32.7	0.25	9.7	0.2222	1086	KAI2563729.1
gb|EAW93151.1|	SMC1 structural maintenance of chromosomes 1-like 1 (yeast), isoform CRA_c [Homo sapiens]	Homo sapiens	32.7	62.4	0.29	9.7	0.2468	1099	EAW93151.1
ref|NP_829884.1|	ELKS/Rab6-interacting/CAST family member 1 isoform epsilon [Homo sapiens]	Homo sapiens	32.7	32.7	0.25	9.8	0.2222	1116	NP_829884.1
gb|KAI2563725.1|	ELKS/RAB6-interacting/CAST family member 1 [Homo sapiens]	Homo sapiens	32.7	32.7	0.25	9.8	0.2222	1116	KAI2563725.1
ref|XP_016874552.1|	ELKS/Rab6-interacting/CAST family member 1 isoform X7 [Homo sapiens]	Homo sapiens	32.7	32.7	0.25	9.8	0.2222	1119	XP_016874552.1
gb|KAI2563724.1|	ELKS/RAB6-interacting/CAST family member 1 [Homo sapiens]	Homo sapiens	32.7	32.7	0.25	9.8	0.2222	1120	KAI2563724.1
ref|XP_016874551.1|	ELKS/Rab6-interacting/CAST family member 1 isoform X6 [Homo sapiens]	Homo sapiens	32.7	32.7	0.25	9.8	0.2222	1120	XP_016874551.1
ref|XP_016874550.1|	ELKS/Rab6-interacting/CAST family member 1 isoform X5 [Homo sapiens]	Homo sapiens	32.7	32.7	0.25	9.8	0.2222	1123	XP_016874550.1
ref|XP_016874549.1|	ELKS/Rab6-interacting/CAST family member 1 isoform X4 [Homo sapiens]	Homo sapiens	32.7	32.7	0.25	9.8	0.2222	1134	XP_016874549.1
ref|XP_016874548.1|	ELKS/Rab6-interacting/CAST family member 1 isoform X3 [Homo sapiens]	Homo sapiens	32.7	32.7	0.25	9.8	0.2222	1137	XP_016874548.1
ref|XP_016874546.1|	ELKS/Rab6-interacting/CAST family member 1 isoform X2 [Homo sapiens]	Homo sapiens	32.7	32.7	0.25	9.8	0.2222	1138	XP_016874546.1
ref|XP_016874541.1|	ELKS/Rab6-interacting/CAST family member 1 isoform X1 [Homo sapiens]	Homo sapiens	32.7	32.7	0.25	9.8	0.2222	1141	XP_016874541.1
pdb|7S05|A	Chain A, N-acetylglucosamine-1-phosphotransferase subunits alpha/beta [Homo sapiens]	Homo sapiens	32.7	32.7	0.11	9.8	0.3443	1179	7S05_A
ref|XP_006719656.1|	N-acetylglucosamine-1-phosphotransferase subunits alpha/beta isoform X2 [Homo sapiens]	Homo sapiens	32.7	32.7	0.11	9.8	0.3443	1179	XP_006719656.1
emb|CAD97663.1|	hypothetical protein [Homo sapiens]	Homo sapiens	32.7	32.7	0.27	9.8	0.2143	1204	CAD97663.1
ref|NP_001268392.1|	structural maintenance of chromosomes protein 1A isoform 2 [Homo sapiens]	Homo sapiens	32.7	62.4	0.29	9.8	0.2468	1211	NP_001268392.1
ref|XP_011537033.1|	N-acetylglucosamine-1-phosphotransferase subunits alpha/beta isoform X1 [Homo sapiens]	Homo sapiens	32.7	32.7	0.11	9.9	0.3443	1229	XP_011537033.1
pdb|6WG3|A	Cryo-EM structure of human Cohesin-NIPBL-DNA complex [Homo sapiens]	Homo sapiens	32.7	62.4	0.29	9.9	0.2468	1233	6WG3_A
gb|AAB34405.1|	mitosis-specific chromosome segregation protein SMC1 homolog [Homo sapiens]	Homo sapiens	32.7	62.4	0.29	9.9	0.2468	1233	AAB34405.1
ref|NP_006297.2|	structural maintenance of chromosomes protein 1A isoform 1 [Homo sapiens]	Homo sapiens	32.7	62.4	0.29	9.9	0.2468	1233	NP_006297.2
ref|NP_077288.2|	N-acetylglucosamine-1-phosphotransferase subunits alpha/beta precursor [Homo sapiens]	Homo sapiens	32.7	32.7	0.11	9.9	0.3443	1256	NP_077288.2
gb|AAV98624.1|	GlcNAc-phosphotransferase precursor [Homo sapiens]	Homo sapiens	32.7	32.7	0.11	9.9	0.3443	1256	AAV98624.1
gb|KAI2553690.1|	CDK5 regulatory subunit associated protein 2 [Homo sapiens]	Homo sapiens	32.7	32.7	0.19	9.9	0.2414	1287	KAI2553690.1
emb|CAB61487.1|	hypothetical protein [Homo sapiens]	Homo sapiens	32.7	32.7	0.19	9.9	0.2414	1287	CAB61487.1
emb|CAE45944.1|	hypothetical protein [Homo sapiens]	Homo sapiens	32.7	32.7	0.27	9.9	0.2143	1359	CAE45944.1
ref|NP_001300928.1|	beclin-1 isoform b [Homo sapiens]	Homo sapiens	32.3	32.3	0.27	10	0.2647	355	NP_001300928.1
ref|XP_016870412.1|	CDK5 regulatory subunit-associated protein 2 isoform X9 [Homo sapiens]	Homo sapiens	32.7	32.7	0.27	10	0.2143	1585	XP_016870412.1
dbj|BAG61544.1|	unnamed protein product [Homo sapiens]	Homo sapiens	32.3	32.3	0.27	10	0.2647	363	BAG61544.1
gb|EAW87461.1|	CDK5 regulatory subunit associated protein 2, isoform CRA_e [Homo sapiens]	Homo sapiens	32.7	65.5	0.27	10	0.2143	1599	EAW87461.1
emb|CAD97819.1|	hypothetical protein [Homo sapiens]	Homo sapiens	32.7	65.5	0.27	10	0.2143	1605	CAD97819.1
ref|XP_047279546.1|	CDK5 regulatory subunit-associated protein 2 isoform X8 [Homo sapiens]	Homo sapiens	32.7	32.7	0.19	10	0.2414	1615	XP_047279546.1
ref|NP_001258968.1|	CDK5 regulatory subunit-associated protein 2 isoform c [Homo sapiens]	Homo sapiens	32.7	65.5	0.27	10	0.2143	1663	NP_001258968.1
gb|KAI2553687.1|	CDK5 regulatory subunit associated protein 2 [Homo sapiens]	Homo sapiens	32.7	65.5	0.27	10	0.2143	1663	KAI2553687.1
ref|XP_006717248.1|	CDK5 regulatory subunit-associated protein 2 isoform X7 [Homo sapiens]	Homo sapiens	32.7	65.5	0.27	10	0.2143	1664	XP_006717248.1
emb|CAI56765.1|	hypothetical protein [Homo sapiens]	Homo sapiens	32.7	65.5	0.27	10	0.2143	1667	CAI56765.1
ref|XP_047279545.1|	CDK5 regulatory subunit-associated protein 2 isoform X6 [Homo sapiens]	Homo sapiens	32.7	32.7	0.27	10	0.2143	1781	XP_047279545.1
ref|XP_047279544.1|	CDK5 regulatory subunit-associated protein 2 isoform X5 [Homo sapiens]	Homo sapiens	32.7	32.7	0.27	10	0.2143	1782	XP_047279544.1
ref|XP_047279543.1|	CDK5 regulatory subunit-associated protein 2 isoform X4 [Homo sapiens]	Homo sapiens	32.7	32.7	0.27	10	0.2143	1813	XP_047279543.1
ref|NP_001011649.1|	CDK5 regulatory subunit-associated protein 2 isoform b [Homo sapiens]	Homo sapiens	32.7	32.7	0.27	10	0.2143	1814	NP_001011649.1
gb|AAI43763.1|	CDK5 regulatory subunit associated protein 2 [Homo sapiens]	Homo sapiens	32.7	32.7	0.27	10	0.2143	1814	AAI43763.1
gb|AAI46783.1|	CDK5 regulatory subunit associated protein 2 [Homo sapiens]	Homo sapiens	32.7	32.7	0.27	10	0.2143	1814	AAI46783.1
gb|KAI2553688.1|	CDK5 regulatory subunit associated protein 2 [Homo sapiens]	Homo sapiens	32.7	32.7	0.27	10	0.2143	1814	KAI2553688.1
gb|EAW87457.1|	CDK5 regulatory subunit associated protein 2, isoform CRA_a [Homo sapiens]	Homo sapiens	32.7	65.5	0.27	10	0.2143	1852	EAW87457.1
ref|XP_016870410.1|	CDK5 regulatory subunit-associated protein 2 isoform X3 [Homo sapiens]	Homo sapiens	32.7	65.5	0.27	10	0.2143	1860	XP_016870410.1
ref|XP_006717245.1|	CDK5 regulatory subunit-associated protein 2 isoform X2 [Homo sapiens]	Homo sapiens	32.7	65.5	0.27	10	0.2143	1861	XP_006717245.1
gb|EAW87460.1|	CDK5 regulatory subunit associated protein 2, isoform CRA_d [Homo sapiens]	Homo sapiens	32.7	65.5	0.27	10	0.2143	1861	EAW87460.1
gb|EAW87462.1|	CDK5 regulatory subunit associated protein 2, isoform CRA_f [Homo sapiens]	Homo sapiens	32.7	65.5	0.27	10	0.2143	1891	EAW87462.1
gb|AAI36276.1|	CDK5 regulatory subunit associated protein 2 [Homo sapiens]	Homo sapiens	32.7	32.7	0.27	10	0.2143	1892	AAI36276.1
ref|XP_011517162.1|	CDK5 regulatory subunit-associated protein 2 isoform X1 [Homo sapiens]	Homo sapiens	32.7	65.5	0.27	10	0.2143	1892	XP_011517162.1
ref|NP_060719.4|	CDK5 regulatory subunit-associated protein 2 isoform a [Homo sapiens]	Homo sapiens	32.7	65.5	0.27	10	0.2143	1893	NP_060719.4
gb|EAW87463.1|	CDK5 regulatory subunit associated protein 2, isoform CRA_g [Homo sapiens]	Homo sapiens	32.7	65.5	0.27	10	0.2143	1893	EAW87463.1
gb|AAP41926.1|	hypothetical protein [Homo sapiens]	Homo sapiens	32.7	65.5	0.27	10	0.2143	1893	AAP41926.1
gb|KAI2553689.1|	CDK5 regulatory subunit associated protein 2 [Homo sapiens]	Homo sapiens	32.7	65.5	0.27	10	0.2143	1893	KAI2553689.1
gb|AJI77145.1|	CDK5 regulatory subunit associated protein 2 [Homo sapiens]	Homo sapiens	32.7	65.5	0.27	10	0.2143	1893	AJI77145.1
dbj|BAG53794.1|	unnamed protein product [Homo sapiens]	Homo sapiens	32.7	65.5	0.27	10	0.2143	1893	BAG53794.1
pdb|6X0V|G	Structure of MZT2/GCP-NHD and CDK5Rap2 at position 13 of the gamma-TuRC [Homo sapiens]	Homo sapiens	32.7	65.5	0.27	10	0.2143	1893	6X0V_G
ref|XP_005257816.1|	beclin-1 isoform X1 [Homo sapiens]	Homo sapiens	32.3	32.3	0.27	10	0.2647	382	XP_005257816.1
dbj|BAB47556.1|	envelope protein [Homo sapiens]	Homo sapiens	31.6	31.6	0.09	11	0.2909	180	BAB47556.1
dbj|BAD97131.1|	beclin 1 variant [Homo sapiens]	Homo sapiens	32.3	32.3	0.27	11	0.2647	450	BAD97131.1
ref|NP_001300927.1|	beclin-1 isoform a [Homo sapiens]	Homo sapiens	32.3	32.3	0.27	11	0.2647	450	NP_001300927.1
dbj|BAG59843.1|	unnamed protein product [Homo sapiens]	Homo sapiens	32.3	32.3	0.08	11	0.4318	473	BAG59843.1
ref|NP_001284550.1|	heterogeneous nuclear ribonucleoprotein R isoform 7 [Homo sapiens]	Homo sapiens	32.3	32.3	0.08	11	0.4318	473	NP_001284550.1
ref|XP_011538779.1|	heterogeneous nuclear ribonucleoprotein R isoform X15 [Homo sapiens]	Homo sapiens	32.3	32.3	0.08	11	0.4318	476	XP_011538779.1
gb|KAI2515511.1|	heterogeneous nuclear ribonucleoprotein R [Homo sapiens]	Homo sapiens	32.3	32.3	0.08	11	0.4318	481	KAI2515511.1
gb|KAI2538808.1|	RAD50 double strand break repair protein [Homo sapiens]	Homo sapiens	32.3	32.3	0.3	11	0.2073	482	KAI2538808.1
ref|NP_001284551.1|	heterogeneous nuclear ribonucleoprotein R isoform 6 [Homo sapiens]	Homo sapiens	32.3	32.3	0.08	11	0.4318	494	NP_001284551.1
ref|XP_011538778.1|	heterogeneous nuclear ribonucleoprotein R isoform X14 [Homo sapiens]	Homo sapiens	32.3	32.3	0.08	11	0.4318	497	XP_011538778.1
gb|AAB30428.1|	APK1 antigen [Homo sapiens]	Homo sapiens	32	32	0.26	11	0.2041	263	AAB30428.1
ref|NP_001095867.1|	heterogeneous nuclear ribonucleoprotein R isoform 4 [Homo sapiens]	Homo sapiens	32.3	32.3	0.08	11	0.4318	532	NP_001095867.1
ref|NP_001095869.1|	heterogeneous nuclear ribonucleoprotein R isoform 3 [Homo sapiens]	Homo sapiens	32.3	32.3	0.08	11	0.4318	535	NP_001095869.1
gb|AAH64998.1|	CAPNS1 protein [Homo sapiens]	Homo sapiens	32	32	0.1	11	0.4107	268	AAH64998.1
dbj|BAG61914.1|	unnamed protein product [Homo sapiens]	Homo sapiens	32	32	0.09	12	0.339	271	BAG61914.1
dbj|BAA22860.1|	A+U-rich element RNA binding factor [Homo sapiens]	Homo sapiens	32	32	0.09	12	0.339	271	BAA22860.1
dbj|BAG56832.1|	unnamed protein product [Homo sapiens]	Homo sapiens	31.6	31.6	0.09	12	0.3333	192	BAG56832.1
ref|XP_016855498.1|	heterogeneous nuclear ribonucleoprotein R isoform X13 [Homo sapiens]	Homo sapiens	32.3	32.3	0.08	12	0.4318	574	XP_016855498.1
dbj|BAG59823.1|	unnamed protein product [Homo sapiens]	Homo sapiens	32.3	32.3	0.08	12	0.4318	595	BAG59823.1
ref|NP_001284549.1|	heterogeneous nuclear ribonucleoprotein R isoform 5 [Homo sapiens]	Homo sapiens	32.3	32.3	0.08	12	0.4318	595	NP_001284549.1
ref|XP_011538776.1|	heterogeneous nuclear ribonucleoprotein R isoform X12 [Homo sapiens]	Homo sapiens	32.3	32.3	0.08	12	0.4318	598	XP_011538776.1
ref|XP_047280950.1|	heterogeneous nuclear ribonucleoprotein R isoform X11 [Homo sapiens]	Homo sapiens	32.3	32.3	0.08	12	0.4318	599	XP_047280950.1
ref|XP_011538774.2|	heterogeneous nuclear ribonucleoprotein R isoform X10 [Homo sapiens]	Homo sapiens	32.3	32.3	0.08	12	0.4318	602	XP_011538774.2
ref|NP_001334899.1|	ecto-NOX disulfide-thiol exchanger 1 isoform c [Homo sapiens]	Homo sapiens	32.3	32.3	0.25	12	0.2214	604	NP_001334899.1
gb|AAI10390.1|	HNRPR protein [Homo sapiens]	Homo sapiens	32.3	32.3	0.08	12	0.4318	607	AAI10390.1
emb|CAE45953.1|	hypothetical protein [Homo sapiens]	Homo sapiens	32.3	32.3	0.08	12	0.4318	613	CAE45953.1
ref|XP_047280887.1|	heterogeneous nuclear ribonucleoprotein R isoform X9 [Homo sapiens]	Homo sapiens	32.3	32.3	0.08	12	0.4318	619	XP_047280887.1
ref|XP_047280846.1|	heterogeneous nuclear ribonucleoprotein R isoform X8 [Homo sapiens]	Homo sapiens	32.3	32.3	0.08	12	0.4318	620	XP_047280846.1
ref|XP_047280799.1|	heterogeneous nuclear ribonucleoprotein R isoform X7 [Homo sapiens]	Homo sapiens	32.3	32.3	0.08	12	0.4318	623	XP_047280799.1
ref|NP_005817.1|	heterogeneous nuclear ribonucleoprotein R isoform 2 [Homo sapiens]	Homo sapiens	32.3	32.3	0.08	12	0.4318	633	NP_005817.1
dbj|BAG35961.1|	unnamed protein product [Homo sapiens]	Homo sapiens	32.3	32.3	0.08	12	0.4318	633	BAG35961.1
ref|NP_001095868.1|	heterogeneous nuclear ribonucleoprotein R isoform 1 [Homo sapiens]	Homo sapiens	32.3	32.3	0.08	12	0.4318	636	NP_001095868.1
gb|EAX08691.1|	proliferation-inducing protein 38, isoform CRA_a [Homo sapiens]	Homo sapiens	32.3	32.3	0.25	12	0.2214	637	EAX08691.1
dbj|BAA91442.1|	unnamed protein product [Homo sapiens]	Homo sapiens	32.3	32.3	0.25	12	0.2214	643	BAA91442.1
ref|NP_001121087.1|	ecto-NOX disulfide-thiol exchanger 1 isoform b [Homo sapiens]	Homo sapiens	32.3	32.3	0.25	12	0.2214	643	NP_001121087.1
gb|ABO28524.1|	candidate growth-related and time keeping constitutive hydroquinone (NADH) oxidase [Homo sapiens]	Homo sapiens	32.3	32.3	0.25	12	0.2214	643	ABO28524.1
gb|AAT08035.1|	proliferation-inducing protein 38 [Homo sapiens]	Homo sapiens	32.3	32.3	0.25	12	0.2214	643	AAT08035.1
ref|XP_047280714.1|	heterogeneous nuclear ribonucleoprotein R isoform X4 [Homo sapiens]	Homo sapiens	32.3	32.3	0.08	12	0.4318	657	XP_047280714.1
ref|XP_047280675.1|	heterogeneous nuclear ribonucleoprotein R isoform X3 [Homo sapiens]	Homo sapiens	32.3	32.3	0.08	12	0.4318	658	XP_047280675.1
ref|XP_047280668.1|	heterogeneous nuclear ribonucleoprotein R isoform X2 [Homo sapiens]	Homo sapiens	32.3	32.3	0.08	12	0.4318	660	XP_047280668.1
ref|XP_047280655.1|	heterogeneous nuclear ribonucleoprotein R isoform X1 [Homo sapiens]	Homo sapiens	32.3	32.3	0.08	12	0.4318	661	XP_047280655.1
ref|NP_001334892.1|	ecto-NOX disulfide-thiol exchanger 1 isoform a [Homo sapiens]	Homo sapiens	32.3	32.3	0.25	12	0.2214	678	NP_001334892.1
ref|XP_047283742.1|	E3 ubiquitin-protein ligase COP1 isoform X18 [Homo sapiens]	Homo sapiens	32.3	32.3	0.17	12	0.2447	704	XP_047283742.1
gb|AAR17782.1|	CArG binding factor [Homo sapiens]	Homo sapiens	32	32	0.09	12	0.339	298	AAR17782.1
gb|KAI2534845.1|	heterogeneous nuclear ribonucleoprotein D like [Homo sapiens]	Homo sapiens	32	32	0.09	12	0.339	301	KAI2534845.1
dbj|BAB55253.1|	unnamed protein product [Homo sapiens]	Homo sapiens	32.3	32.3	0.19	13	0.2414	943	BAB55253.1
dbj|BAG59177.1|	unnamed protein product [Homo sapiens]	Homo sapiens	32	32	0.32	13	0.2114	321	BAG59177.1
gb|KAI2553694.1|	CDK5 regulatory subunit associated protein 2 [Homo sapiens]	Homo sapiens	30.8	30.8	0.22	13	0.2155	133	KAI2553694.1
dbj|BAC86755.1|	unnamed protein product [Homo sapiens]	Homo sapiens	32.3	32.3	0.25	13	0.2238	1127	BAC86755.1
gb|KAI2516368.1|	microtubule actin crosslinking factor 1 [Homo sapiens]	Homo sapiens	32.3	32.3	0.26	13	0.2207	1668	KAI2516368.1
ref|XP_047273003.1|	little elongation complex subunit 1 isoform X3 [Homo sapiens]	Homo sapiens	32.3	32.3	0.25	13	0.2238	1986	XP_047273003.1
ref|XP_047273002.1|	little elongation complex subunit 1 isoform X2 [Homo sapiens]	Homo sapiens	32.3	32.3	0.25	13	0.2238	2018	XP_047273002.1
ref|XP_011512301.1|	little elongation complex subunit 1 isoform X1 [Homo sapiens]	Homo sapiens	32.3	32.3	0.25	13	0.2238	2139	XP_011512301.1
dbj|BAA76791.4|	KIAA0947 protein [Homo sapiens]	Homo sapiens	32.3	32.3	0.25	14	0.2238	2266	BAA76791.4
ref|NP_056140.1|	little elongation complex subunit 1 [Homo sapiens]	Homo sapiens	32.3	32.3	0.25	14	0.2238	2266	NP_056140.1
gb|KAI2536934.1|	interactor of little elongation complex ELL subunit 1 [Homo sapiens]	Homo sapiens	32.3	32.3	0.25	14	0.2238	2266	KAI2536934.1
ref|NP_001384402.1|	microtubule-actin cross-linking factor 1 isoform 3 [Homo sapiens]	Homo sapiens	32.3	32.3	0.26	14	0.2207	3515	NP_001384402.1
gb|AAH07392.2|	HNRPDL protein [Homo sapiens]	Homo sapiens	32	32	0.09	14	0.339	415	AAH07392.2
ref|NP_112740.1|	heterogeneous nuclear ribonucleoprotein D-like isoform a [Homo sapiens]	Homo sapiens	32	32	0.09	14	0.339	420	NP_112740.1
gb|EAW50229.1|	hCG1990246 [Homo sapiens]	Homo sapiens	30.8	30.8	0.1	15	0.375	146	EAW50229.1
gb|AAG34904.1|	CTCL tumor antigen se2-2 [Homo sapiens]	Homo sapiens	32	32	0.24	16	0.2519	761	AAG34904.1
gb|KAI2553317.1|	TBC1 domain family member 2 [Homo sapiens]	Homo sapiens	32	32	0.29	16	0.2	860	KAI2553317.1
gb|KAI2553313.1|	TBC1 domain family member 2 [Homo sapiens]	Homo sapiens	32	32	0.29	16	0.2	917	KAI2553313.1
gb|KAI2553314.1|	TBC1 domain family member 2 [Homo sapiens]	Homo sapiens	32	32	0.29	17	0.2	928	KAI2553314.1
gb|KAI2535927.1|	protocadherin 18 [Homo sapiens]	Homo sapiens	31.6	31.6	0.27	17	0.2465	315	KAI2535927.1
gb|KAI2535931.1|	protocadherin 18 [Homo sapiens]	Homo sapiens	31.6	31.6	0.27	17	0.2465	346	KAI2535931.1
dbj|BAA20828.2|	KIAA0373 [Homo sapiens]	Homo sapiens	32	32	0.24	17	0.2519	1540	BAA20828.2
emb|CAD97828.1|	hypothetical protein [Homo sapiens]	Homo sapiens	32	32	0.27	17	0.2143	1763	CAD97828.1
gb|EAW72168.1|	calcium channel, voltage-dependent, gamma subunit 8 [Homo sapiens]	Homo sapiens	31.6	31.6	0.11	18	0.3788	391	EAW72168.1
gb|AAK20031.1|	calcium channel gamma subunit 8 [Homo sapiens]	Homo sapiens	31.6	31.6	0.11	18	0.3788	414	AAK20031.1
ref|XP_016872632.1|	small acidic protein isoform X1 [Homo sapiens]	Homo sapiens	30.4	30.4	0.2	19	0.24	139	XP_016872632.1
ref|NP_114101.4|	voltage-dependent calcium channel gamma-8 subunit [Homo sapiens]	Homo sapiens	31.6	31.6	0.11	19	0.3788	425	NP_114101.4
ref|XP_011517146.1|	TBC1 domain family member 2A isoform X4 [Homo sapiens]	Homo sapiens	31.6	31.6	0.29	19	0.1889	467	XP_011517146.1
gb|AAI05599.1|	DDX46 protein [Homo sapiens]	Homo sapiens	31.2	31.2	0.24	20	0.2422	259	AAI05599.1
emb|CAB70755.1|	hypothetical protein [Homo sapiens]	Homo sapiens	31.6	31.6	0.27	21	0.2465	709	CAB70755.1
gb|KAI2553315.1|	TBC1 domain family member 2 [Homo sapiens]	Homo sapiens	31.6	31.6	0.28	21	0.2069	710	KAI2553315.1
ref|XP_047279521.1|	TBC1 domain family member 2A isoform X2 [Homo sapiens]	Homo sapiens	31.6	31.6	0.29	21	0.1889	752	XP_047279521.1
dbj|BAG54761.1|	unnamed protein product [Homo sapiens]	Homo sapiens	31.6	31.6	0.29	21	0.1889	787	BAG54761.1
dbj|BAG60767.1|	unnamed protein product [Homo sapiens]	Homo sapiens	31.6	31.6	0.29	21	0.1889	792	BAG60767.1
ref|XP_047279520.1|	TBC1 domain family member 2A isoform X1 [Homo sapiens]	Homo sapiens	31.6	31.6	0.29	22	0.1889	860	XP_047279520.1
gb|AAL55877.1|	unknown [Homo sapiens]	Homo sapiens	31.6	31.6	0.29	22	0.1889	860	AAL55877.1
gb|EAX05139.1|	protocadherin 18, isoform CRA_a [Homo sapiens]	Homo sapiens	31.6	31.6	0.27	22	0.2465	872	EAX05139.1
gb|AAK07425.1|	110 kDa NFAR protein [Homo sapiens]	Homo sapiens	31.6	31.6	0.09	22	0.3333	894	AAK07425.1
gb|KAI2535930.1|	protocadherin 18 [Homo sapiens]	Homo sapiens	31.6	31.6	0.27	22	0.2465	914	KAI2535930.1
gb|AAK07684.1|	prostate antigen PARIS-1 [Homo sapiens]	Homo sapiens	31.6	31.6	0.29	22	0.1889	917	AAK07684.1
ref|NP_060891.3|	TBC1 domain family member 2A isoform 2 [Homo sapiens]	Homo sapiens	31.6	31.6	0.29	22	0.1889	917	NP_060891.3
ref|NP_001254500.1|	TBC1 domain family member 2A isoform 1 [Homo sapiens]	Homo sapiens	31.6	31.6	0.29	22	0.1889	928	NP_001254500.1
gb|EAW58883.1|	TBC1 domain family, member 2, isoform CRA_b [Homo sapiens]	Homo sapiens	31.6	31.6	0.29	22	0.1889	943	EAW58883.1
gb|EAW90972.1|	ring finger and CCCH-type zinc finger domains 1 [Homo sapiens]	Homo sapiens	31.6	31.6	0.25	22	0.2555	955	EAW90972.1
gb|AAQ88438.1|	myosin phosphatase target subunit 1 variant 2 [Homo sapiens]	Homo sapiens	31.6	31.6	0.23	22	0.252	974	AAQ88438.1
gb|EAX05141.1|	protocadherin 18, isoform CRA_c [Homo sapiens]	Homo sapiens	31.6	31.6	0.27	22	0.2465	1092	EAX05141.1
gb|EAX05140.1|	protocadherin 18, isoform CRA_b [Homo sapiens]	Homo sapiens	31.6	31.6	0.27	22	0.2465	1093	EAX05140.1
ref|NP_001287757.1|	protocadherin-18 isoform 2 precursor [Homo sapiens]	Homo sapiens	31.6	31.6	0.27	22	0.2465	1134	NP_001287757.1
ref|NP_061908.1|	protocadherin-18 isoform 1 precursor [Homo sapiens]	Homo sapiens	31.6	31.6	0.27	22	0.2465	1135	NP_061908.1
ref|XP_006721727.1|	complement C1q tumor necrosis factor-related protein 1 isoform X3 [Homo sapiens]	Homo sapiens	31.2	31.2	0.15	22	0.2784	330	XP_006721727.1
ref|NP_001358118.1|	protein unc-13 homolog B isoform 6 [Homo sapiens]	Homo sapiens	31.6	31.6	0.26	24	0.2086	4340	NP_001358118.1
gb|AAH37312.1|	ATF7IP protein [Homo sapiens]	Homo sapiens	31.2	31.2	0.28	26	0.2515	517	AAH37312.1
gb|EAW96316.1|	activating transcription factor 7 interacting protein, isoform CRA_b [Homo sapiens]	Homo sapiens	31.2	31.2	0.28	26	0.2515	520	EAW96316.1
ref|XP_011542060.1|	probable ATP-dependent RNA helicase DDX46 isoform X1 [Homo sapiens]	Homo sapiens	31.2	31.2	0.24	26	0.2422	531	XP_011542060.1
ref|NP_001290397.1|	src kinase-associated phosphoprotein 2 isoform 2 [Homo sapiens]	Homo sapiens	30.4	30.4	0.1	27	0.338	187	NP_001290397.1
dbj|BAA91021.1|	unnamed protein product [Homo sapiens]	Homo sapiens	31.2	31.2	0.16	27	0.2826	651	BAA91021.1
gb|EAW58886.1|	TBC1 domain family, member 2, isoform CRA_e [Homo sapiens]	Homo sapiens	31.2	31.2	0.28	28	0.1954	710	EAW58886.1
ref|XP_047285106.1|	activating transcription factor 7-interacting protein 1 isoform X4 [Homo sapiens]	Homo sapiens	31.2	31.2	0.28	28	0.2515	710	XP_047285106.1
ref|XP_047285105.1|	activating transcription factor 7-interacting protein 1 isoform X3 [Homo sapiens]	Homo sapiens	31.2	31.2	0.28	28	0.2515	711	XP_047285105.1
dbj|BAD93124.1|	WD repeat domain 26 variant [Homo sapiens]	Homo sapiens	31.2	31.2	0.11	28	0.3443	725	BAD93124.1
ref|NP_001366332.1|	WD repeat-containing protein 26 isoform c [Homo sapiens]	Homo sapiens	31.2	31.2	0.11	28	0.3443	761	NP_001366332.1
gb|KAI2521572.1|	WD repeat domain 26 [Homo sapiens]	Homo sapiens	31.2	31.2	0.11	28	0.3443	762	KAI2521572.1
ref|XP_016857834.1|	SH3 domain-containing protein 21 isoform X5 [Homo sapiens]	Homo sapiens	31.2	31.2	0.37	28	0.2258	768	XP_016857834.1
ref|XP_016857833.1|	SH3 domain-containing protein 21 isoform X4 [Homo sapiens]	Homo sapiens	31.2	31.2	0.37	28	0.2258	770	XP_016857833.1
ref|XP_016857831.1|	SH3 domain-containing protein 21 isoform X3 [Homo sapiens]	Homo sapiens	31.2	31.2	0.37	28	0.2258	782	XP_016857831.1
gb|AAG33495.1|	mu-protocadherin [Homo sapiens]	Homo sapiens	31.2	31.2	0.16	28	0.2826	845	AAG33495.1
gb|EAW62238.1|	DEAD (Asp-Glu-Ala-Asp) box polypeptide 46, isoform CRA_a [Homo sapiens]	Homo sapiens	31.2	31.2	0.24	28	0.2422	883	EAW62238.1
ref|XP_047303905.1|	ERC protein 2 isoform X11 [Homo sapiens]	Homo sapiens	31.2	31.2	0.25	29	0.2199	965	XP_047303905.1
ref|XP_011519058.1|	activating transcription factor 7-interacting protein 1 isoform X2 [Homo sapiens]	Homo sapiens	31.2	31.2	0.28	29	0.2515	969	XP_011519058.1
ref|XP_047303902.1|	ERC protein 2 isoform X7 [Homo sapiens]	Homo sapiens	31.2	31.2	0.25	29	0.2199	975	XP_047303902.1
ref|XP_047303899.1|	ERC protein 2 isoform X4 [Homo sapiens]	Homo sapiens	31.2	31.2	0.25	29	0.2199	982	XP_047303899.1
gb|EAW96318.1|	activating transcription factor 7 interacting protein, isoform CRA_d [Homo sapiens]	Homo sapiens	31.2	31.2	0.28	29	0.2515	998	EAW96318.1
ref|NP_055644.2|	probable ATP-dependent RNA helicase DDX46 isoform 2 [Homo sapiens]	Homo sapiens	31.2	31.2	0.24	29	0.2422	1031	NP_055644.2
ref|NP_001287789.1|	probable ATP-dependent RNA helicase DDX46 isoform 1 [Homo sapiens]	Homo sapiens	31.2	31.2	0.24	29	0.2422	1032	NP_001287789.1
gb|EAW62240.1|	DEAD (Asp-Glu-Ala-Asp) box polypeptide 46, isoform CRA_c [Homo sapiens]	Homo sapiens	31.2	31.2	0.24	29	0.2422	1032	EAW62240.1
dbj|BAF84477.1|	unnamed protein product [Homo sapiens]	Homo sapiens	31.2	31.2	0.24	29	0.2422	1032	BAF84477.1
gb|AAH63855.1|	ATF7IP protein [Homo sapiens]	Homo sapiens	31.2	31.2	0.28	29	0.2515	1105	AAH63855.1
ref|NP_001273444.1|	activating transcription factor 7-interacting protein 1 isoform 4 [Homo sapiens]	Homo sapiens	31.2	31.2	0.28	29	0.2515	1105	NP_001273444.1
gb|EAW96319.1|	activating transcription factor 7 interacting protein, isoform CRA_e [Homo sapiens]	Homo sapiens	31.2	31.2	0.28	29	0.2515	1106	EAW96319.1
ref|NP_001155038.1|	TRAF2 and NCK-interacting protein kinase isoform 8 [Homo sapiens]	Homo sapiens	31.2	31.2	0.4	29	0.2283	1268	NP_001155038.1
ref|NP_001273443.1|	activating transcription factor 7-interacting protein 1 isoform 3 [Homo sapiens]	Homo sapiens	31.2	31.2	0.28	29	0.2515	1269	NP_001273443.1
gb|AAQ92978.1|	SETDB1-associated protein [Homo sapiens]	Homo sapiens	31.2	31.2	0.28	29	0.2515	1270	AAQ92978.1
ref|NP_001375109.1|	activating transcription factor 7-interacting protein 1 isoform 2 [Homo sapiens]	Homo sapiens	31.2	31.2	0.28	29	0.2515	1270	NP_001375109.1
ref|NP_001375108.1|	activating transcription factor 7-interacting protein 1 isoform 5 [Homo sapiens]	Homo sapiens	31.2	31.2	0.28	29	0.2515	1277	NP_001375108.1
ref|NP_851997.1|	activating transcription factor 7-interacting protein 1 isoform 1 [Homo sapiens]	Homo sapiens	31.2	31.2	0.28	29	0.2515	1278	NP_851997.1
sp|O94854.4|	RecName: Full=Uncharacterized protein KIAA0754 [Homo sapiens]	Homo sapiens	31.2	31.2	0.21	30	0.2269	1291	O94854.4
ref|NP_001155036.1|	TRAF2 and NCK-interacting protein kinase isoform 6 [Homo sapiens]	Homo sapiens	31.2	31.2	0.4	30	0.2283	1297	NP_001155036.1
ref|NP_001155034.1|	TRAF2 and NCK-interacting protein kinase isoform 4 [Homo sapiens]	Homo sapiens	31.2	31.2	0.4	30	0.2283	1323	NP_001155034.1
gb|EAW78488.1|	TRAF2 and NCK interacting kinase, isoform CRA_f [Homo sapiens]	Homo sapiens	31.2	31.2	0.4	30	0.2283	1323	EAW78488.1
ref|NP_001155032.1|	TRAF2 and NCK-interacting protein kinase isoform 2 [Homo sapiens]	Homo sapiens	31.2	31.2	0.4	30	0.2283	1352	NP_001155032.1
dbj|BAB15194.1|	unnamed protein product [Homo sapiens]	Homo sapiens	30.8	30.8	0.24	34	0.2063	512	BAB15194.1
dbj|BAB89331.1|	putative G-protein coupled receptor [Homo sapiens]	Homo sapiens	30.8	30.8	0.27	34	0.1849	512	BAB89331.1
gb|ALQ34022.1|	spastic paraplegia 20 isoform 2 [Homo sapiens]	Homo sapiens	30.4	30.4	0.22	34	0.2016	254	ALQ34022.1
gb|AAS02033.1|	unknown [Homo sapiens]	Homo sapiens	30.4	30.4	0.1	34	0.338	256	AAS02033.1
gb|AAI18983.1|	KIAA2012 protein [Homo sapiens]	Homo sapiens	30.8	30.8	0.25	35	0.2426	553	AAI18983.1
dbj|BAC23108.1|	KIAA2012 protein [Homo sapiens]	Homo sapiens	30.8	30.8	0.25	35	0.2426	555	BAC23108.1
gb|AAH24292.1|	Keratin 5 [Homo sapiens]	Homo sapiens	30.8	30.8	0.09	35	0.3289	590	AAH24292.1
ref|XP_011538218.1|	coiled-coil domain-containing protein 186 isoform X2 [Homo sapiens]	Homo sapiens	30.8	30.8	0.26	35	0.245	593	XP_011538218.1
gb|AAW65984.1|	M-phase phosphoprotein 1 [Homo sapiens]	Homo sapiens	30.8	30.8	0.24	35	0.2063	617	AAW65984.1
pdb|7WU3|R	Chain R, Adhesion G-protein coupled receptor F1 [Homo sapiens]	Homo sapiens	30.8	30.8	0.27	36	0.1849	674	7WU3_R
pdb|7WU5|R	Chain R, Adhesion G-protein coupled receptor F1 [Homo sapiens]	Homo sapiens	30.8	30.8	0.27	36	0.1849	674	7WU5_R
ref|XP_024303288.1|	protein Hook homolog 1 isoform X1 [Homo sapiens]	Homo sapiens	30.8	30.8	0.23	36	0.2077	686	XP_024303288.1
dbj|BAG61328.1|	unnamed protein product [Homo sapiens]	Homo sapiens	30.8	30.8	0.24	36	0.2571	702	BAG61328.1
gb|AAN46666.1|	G-protein coupled receptor GPR110 [Homo sapiens]	Homo sapiens	30.8	30.8	0.27	36	0.1849	713	AAN46666.1
gb|KAI2542604.1|	adhesion G protein-coupled receptor F1 [Homo sapiens]	Homo sapiens	30.8	30.8	0.27	36	0.1849	713	KAI2542604.1
ref|XP_047274595.1|	adhesion G-protein coupled receptor F1 isoform X1 [Homo sapiens]	Homo sapiens	30.8	30.8	0.27	36	0.1849	714	XP_047274595.1
ref|NP_056972.1|	protein Hook homolog 1 [Homo sapiens]	Homo sapiens	30.8	30.8	0.23	36	0.2077	728	NP_056972.1
gb|AAB88727.1|	M-phase phosphoprotein-1 [Homo sapiens]	Homo sapiens	30.8	30.8	0.24	37	0.2063	753	AAB88727.1
gb|AAC83664.1|	PITSLRE protein kinase alpha SV9 isoform [Homo sapiens]	Homo sapiens	30.8	30.8	0.28	37	0.2065	755	AAC83664.1
gb|AAG16733.1|	MUCDHL-FL [Homo sapiens]	Homo sapiens	30.8	30.8	0.16	37	0.2826	845	AAG16733.1
gb|KAI2542603.1|	adhesion G protein-coupled receptor F1 [Homo sapiens]	Homo sapiens	30.8	30.8	0.27	37	0.1849	910	KAI2542603.1
ref|NP_722582.2|	adhesion G-protein coupled receptor F1 isoform 1 precursor [Homo sapiens]	Homo sapiens	30.8	30.8	0.27	37	0.1849	910	NP_722582.2
dbj|BAC45260.1|	seven transmembrane helix receptor [Homo sapiens]	Homo sapiens	30.8	30.8	0.27	38	0.1849	919	BAC45260.1
gb|EAW70301.1|	hCG1776789, isoform CRA_a [Homo sapiens]	Homo sapiens	30.8	30.8	0.25	38	0.2426	1027	EAW70301.1
gb|AAP40331.1|	M-phase phosphoprotein 1 [Homo sapiens]	Homo sapiens	30.8	30.8	0.24	38	0.2063	1116	AAP40331.1
gb|KAI2522256.1|	myelin transcription factor 1 like [Homo sapiens]	Homo sapiens	30.8	30.8	0.27	38	0.234	1127	KAI2522256.1
sp|Q0VF49.2|	RecName: Full=Uncharacterized protein KIAA2012 [Homo sapiens]	Homo sapiens	30.8	30.8	0.25	38	0.2426	1180	Q0VF49.2
ref|NP_001354649.1|	uncharacterized protein KIAA2012 isoform 2 [Homo sapiens]	Homo sapiens	30.8	30.8	0.25	38	0.2426	1180	NP_001354649.1
gb|KAI2526506.1|	hypothetical protein KI723_021957 [Homo sapiens]	Homo sapiens	30.8	30.8	0.25	38	0.2426	1181	KAI2526506.1
ref|NP_001264301.2|	uncharacterized protein KIAA2012 isoform 1 [Homo sapiens]	Homo sapiens	30.8	30.8	0.25	38	0.2426	1181	NP_001264301.2
emb|CAB70720.1|	hypothetical protein [Homo sapiens]	Homo sapiens	30.8	30.8	0.24	39	0.2063	1206	CAB70720.1
gb|AAA20872.1|	X-linked nuclear protein [Homo sapiens]	Homo sapiens	30.8	30.8	0.18	39	0.2427	1298	AAA20872.1
gb|AAH16772.1|	ABCF1 protein [Homo sapiens]	Homo sapiens	30	30	0.29	39	0.2147	207	AAH16772.1
ref|NP_001369435.1|	kinesin-like protein KIF20B isoform 3 [Homo sapiens]	Homo sapiens	30.8	30.8	0.24	40	0.2063	1749	NP_001369435.1
emb|CAB55962.1|	hypothetical protein [Homo sapiens]	Homo sapiens	30.8	30.8	0.24	40	0.2063	1780	CAB55962.1
ref|NP_057279.2|	kinesin-like protein KIF20B isoform 2 [Homo sapiens]	Homo sapiens	30.8	30.8	0.24	40	0.2063	1780	NP_057279.2
gb|EAW50126.1|	M-phase phosphoprotein 1, isoform CRA_a [Homo sapiens]	Homo sapiens	30.8	30.8	0.24	40	0.2063	1780	EAW50126.1
dbj|BAH12970.1|	unnamed protein product [Homo sapiens]	Homo sapiens	30.4	30.4	0.1	40	0.338	344	BAH12970.1
dbj|BAB69456.1|	mitotic kinesin-related protein [Homo sapiens]	Homo sapiens	30.8	30.8	0.24	40	0.2063	1820	BAB69456.1
gb|EAW50127.1|	M-phase phosphoprotein 1, isoform CRA_b [Homo sapiens]	Homo sapiens	30.8	30.8	0.24	40	0.2063	1820	EAW50127.1
ref|NP_001271188.1|	kinesin-like protein KIF20B isoform 1 [Homo sapiens]	Homo sapiens	30.8	30.8	0.24	40	0.2063	1820	NP_001271188.1
gb|EAW91206.1|	translocated promoter region (to activated MET oncogene), isoform CRA_d [Homo sapiens]	Homo sapiens	30.8	30.8	0.23	40	0.2033	2349	EAW91206.1
emb|CAA47021.1|	Tpr [Homo sapiens]	Homo sapiens	30.8	30.8	0.23	40	0.2033	2349	CAA47021.1
gb|AAB48030.1|	Tpr [Homo sapiens]	Homo sapiens	30.8	30.8	0.23	40	0.2033	2363	AAB48030.1
ref|NP_003283.2|	nucleoprotein TPR [Homo sapiens]	Homo sapiens	30.8	30.8	0.23	40	0.2033	2363	NP_003283.2
gb|EAW91203.1|	translocated promoter region (to activated MET oncogene), isoform CRA_a [Homo sapiens]	Homo sapiens	30.8	30.8	0.23	40	0.2033	2438	EAW91203.1
gb|AAC99296.1|	Src-associated adaptor protein [Homo sapiens]	Homo sapiens	30.4	30.4	0.1	40	0.338	359	AAC99296.1
dbj|BAD96605.1|	src family associated phosphoprotein 2 variant [Homo sapiens]	Homo sapiens	30.4	30.4	0.1	40	0.338	359	BAD96605.1
dbj|BAA36194.1|	RA70 [Homo sapiens]	Homo sapiens	30.4	30.4	0.1	40	0.338	359	BAA36194.1
ref|NP_003921.2|	src kinase-associated phosphoprotein 2 isoform 1 [Homo sapiens]	Homo sapiens	30.4	30.4	0.1	40	0.338	359	NP_003921.2
emb|CAC33443.1|	rab interacting lysosomal protein [Homo sapiens]	Homo sapiens	30.4	30.4	0.2	42	0.25	401	CAC33443.1
gb|AAL50049.1|	voltage-dependent calcium channel gamma-8 subunit [Homo sapiens]	Homo sapiens	30.4	30.4	0.11	43	0.3636	426	AAL50049.1
gb|EAX08561.1|	spastic paraplegia 20, spartin (Troyer syndrome), isoform CRA_b [Homo sapiens]	Homo sapiens	30.4	30.4	0.22	43	0.2016	440	EAX08561.1
gb|AAA91850.1|	paraneoplastic antigen [Homo sapiens]	Homo sapiens	30.4	30.4	0.25	45	0.2606	535	AAA91850.1
gb|AAH47083.1|	Spastic paraplegia 20 (Troyer syndrome) [Homo sapiens]	Homo sapiens	30.4	30.4	0.22	47	0.2016	666	AAH47083.1
ref|NP_001135766.1|	spartin [Homo sapiens]	Homo sapiens	30.4	30.4	0.22	47	0.2016	666	NP_001135766.1
dbj|BAF84413.1|	unnamed protein product [Homo sapiens]	Homo sapiens	30.4	30.4	0.22	47	0.2016	666	BAF84413.1
pdb|5M6U|B	HUMAN PI3KDELTA IN COMPLEX WITH LASW1579 [Homo sapiens]	Homo sapiens	30.4	30.4	0.25	48	0.22	724	5M6U_B
gb|AAG16731.1|	MUCDHL-FL [Homo sapiens]	Homo sapiens	30.4	30.4	0.16	49	0.2826	845	AAG16731.1
ref|XP_047283128.1|	synaptotagmin-like protein 2 isoform X20 [Homo sapiens]	Homo sapiens	30.4	30.4	0.29	49	0.2275	854	XP_047283128.1
ref|XP_047283125.1|	synaptotagmin-like protein 2 isoform X17 [Homo sapiens]	Homo sapiens	30.4	30.4	0.29	49	0.2275	878	XP_047283125.1
ref|XP_047283122.1|	synaptotagmin-like protein 2 isoform X14 [Homo sapiens]	Homo sapiens	30.4	30.4	0.29	49	0.2275	887	XP_047283122.1
ref|XP_047283121.1|	synaptotagmin-like protein 2 isoform X13 [Homo sapiens]	Homo sapiens	30.4	30.4	0.29	49	0.2275	894	XP_047283121.1
ref|XP_047283119.1|	synaptotagmin-like protein 2 isoform X11 [Homo sapiens]	Homo sapiens	30.4	30.4	0.29	49	0.2275	895	XP_047283119.1
ref|XP_047283118.1|	synaptotagmin-like protein 2 isoform X10 [Homo sapiens]	Homo sapiens	30.4	30.4	0.29	49	0.2275	903	XP_047283118.1
ref|NP_001352755.1|	synaptotagmin-like protein 2 isoform l [Homo sapiens]	Homo sapiens	30.4	30.4	0.29	49	0.2275	911	NP_001352755.1
ref|NP_001156425.1|	synaptotagmin-like protein 2 isoform i [Homo sapiens]	Homo sapiens	30.4	30.4	0.29	49	0.2275	935	NP_001156425.1
ref|XP_016870333.1|	centlein isoform X11 [Homo sapiens]	Homo sapiens	30.4	30.4	0.25	49	0.2171	946	XP_016870333.1
ref|NP_001381382.1|	synaptotagmin-like protein 2 isoform w [Homo sapiens]	Homo sapiens	30.4	30.4	0.29	50	0.2275	951	NP_001381382.1
dbj|BAD92278.1|	TPM1 protein variant [Homo sapiens]	Homo sapiens	30	30	0.3	50	0.2278	303	BAD92278.1
gb|AAD43033.1|	RNA helicase [Homo sapiens]	Homo sapiens	30.4	30.4	0.3	50	0.2037	1031	AAD43033.1
ref|XP_016870332.1|	centlein isoform X10 [Homo sapiens]	Homo sapiens	30.4	30.4	0.25	50	0.2171	1046	XP_016870332.1
ref|XP_016870331.1|	centlein isoform X9 [Homo sapiens]	Homo sapiens	30.4	30.4	0.25	50	0.2171	1054	XP_016870331.1
ref|XP_011516243.1|	centlein isoform X8 [Homo sapiens]	Homo sapiens	30.4	30.4	0.25	50	0.2171	1054	XP_011516243.1
gb|EAW80281.1|	hCG1774987 [Homo sapiens]	Homo sapiens	30.4	30.4	0.15	51	0.2375	1256	EAW80281.1
ref|NP_001340866.1|	E3 ubiquitin-protein ligase TTC3 isoform 5 [Homo sapiens]	Homo sapiens	30.4	30.4	0.26	51	0.2338	1303	NP_001340866.1
ref|XP_047279477.1|	centlein isoform X7 [Homo sapiens]	Homo sapiens	30.4	30.4	0.25	51	0.2171	1317	XP_047279477.1
ref|XP_024303351.1|	centlein isoform X6 [Homo sapiens]	Homo sapiens	30.4	30.4	0.25	51	0.2171	1318	XP_024303351.1
ref|XP_047279476.1|	centlein isoform X5 [Homo sapiens]	Homo sapiens	30.4	30.4	0.25	51	0.2171	1340	XP_047279476.1
ref|XP_016870330.1|	centlein isoform X4 [Homo sapiens]	Homo sapiens	30.4	30.4	0.25	51	0.2171	1341	XP_016870330.1
ref|XP_047279475.1|	centlein isoform X3 [Homo sapiens]	Homo sapiens	30.4	30.4	0.25	51	0.2171	1342	XP_047279475.1
ref|XP_006716856.1|	centlein isoform X2 [Homo sapiens]	Homo sapiens	30.4	30.4	0.25	51	0.2171	1343	XP_006716856.1
gb|EAW53389.1|	hCG1642996, isoform CRA_a [Homo sapiens]	Homo sapiens	30.4	30.4	0.23	51	0.2126	1365	EAW53389.1
ref|XP_016870328.1|	centlein isoform X1 [Homo sapiens]	Homo sapiens	30.4	30.4	0.25	51	0.2171	1405	XP_016870328.1
ref|NP_001351958.1|	centlein isoform 5 [Homo sapiens]	Homo sapiens	30.4	30.4	0.25	51	0.2171	1405	NP_001351958.1
sp|Q9NXG0.6|	RecName: Full=Centlein; AltName: Full=Centrosomal protein [Homo sapiens]	Homo sapiens	30.4	30.4	0.25	51	0.2171	1405	Q9NXG0.6
ref|NP_060208.2|	centlein isoform 1 [Homo sapiens]	Homo sapiens	30.4	30.4	0.25	51	0.2171	1406	NP_060208.2
emb|CAI56759.1|	hypothetical protein [Homo sapiens]	Homo sapiens	30.4	30.4	0.26	52	0.2338	1579	CAI56759.1
dbj|BAA12303.1|	TPRDIII [Homo sapiens]	Homo sapiens	30.4	30.4	0.26	52	0.2338	1715	BAA12303.1
ref|NP_001317610.1|	E3 ubiquitin-protein ligase TTC3 isoform 4 [Homo sapiens]	Homo sapiens	30.4	30.4	0.26	52	0.2338	1715	NP_001317610.1
gb|EAX09717.1|	tetratricopeptide repeat domain 3, isoform CRA_b [Homo sapiens]	Homo sapiens	30.4	30.4	0.26	52	0.2338	1792	EAX09717.1
dbj|BAA12302.1|	possible protein TPRDII [Homo sapiens]	Homo sapiens	30.4	30.4	0.26	52	0.2338	1792	BAA12302.1
ref|XP_047283116.1|	synaptotagmin-like protein 2 isoform X8 [Homo sapiens]	Homo sapiens	30.4	30.4	0.29	52	0.2275	1828	XP_047283116.1
ref|XP_047283115.1|	synaptotagmin-like protein 2 isoform X7 [Homo sapiens]	Homo sapiens	30.4	30.4	0.29	52	0.2275	1836	XP_047283115.1
gb|KAI2541399.1|	ATP binding cassette subfamily F member 1 [Homo sapiens]	Homo sapiens	30	30	0.29	52	0.2147	340	KAI2541399.1
gb|KAI2519159.1|	trichohyalin [Homo sapiens]	Homo sapiens	30.4	30.4	0.23	52	0.2126	1931	KAI2519159.1
dbj|BAA23666.1|	DCRR1 [Homo sapiens]	Homo sapiens	30.4	30.4	0.26	52	0.2338	1941	BAA23666.1
ref|NP_009044.2|	trichohyalin [Homo sapiens]	Homo sapiens	30.4	30.4	0.23	52	0.2126	1943	NP_009044.2
gb|KAI2596143.1|	tetratricopeptide repeat domain 3 [Homo sapiens]	Homo sapiens	30.4	30.4	0.26	52	0.2338	2025	KAI2596143.1
dbj|BAA11769.1|	TPRD [Homo sapiens]	Homo sapiens	30.4	30.4	0.26	52	0.2338	2025	BAA11769.1
ref|NP_001001894.1|	E3 ubiquitin-protein ligase TTC3 isoform 1 [Homo sapiens]	Homo sapiens	30.4	30.4	0.26	52	0.2338	2025	NP_001001894.1
ref|NP_001381381.1|	synaptotagmin-like protein 2 isoform v [Homo sapiens]	Homo sapiens	30.4	30.4	0.29	52	0.2275	2035	NP_001381381.1
ref|NP_001307633.1|	E3 ubiquitin-protein ligase TTC3 isoform 2 [Homo sapiens]	Homo sapiens	30.4	30.4	0.26	52	0.2338	2043	NP_001307633.1
ref|NP_001307632.1|	E3 ubiquitin-protein ligase TTC3 isoform 3 [Homo sapiens]	Homo sapiens	30.4	30.4	0.26	53	0.2338	2065	NP_001307632.1
ref|XP_047283114.1|	synaptotagmin-like protein 2 isoform X6 [Homo sapiens]	Homo sapiens	30.4	30.4	0.29	53	0.2275	2175	XP_047283114.1
ref|XP_047283113.1|	synaptotagmin-like protein 2 isoform X5 [Homo sapiens]	Homo sapiens	30.4	30.4	0.29	53	0.2275	2182	XP_047283113.1
ref|XP_047283109.1|	synaptotagmin-like protein 2 isoform X2 [Homo sapiens]	Homo sapiens	30.4	30.4	0.29	53	0.2275	2199	XP_047283109.1
ref|NP_001381377.1|	synaptotagmin-like protein 2 isoform s [Homo sapiens]	Homo sapiens	30.4	30.4	0.29	53	0.2275	2223	NP_001381377.1
gb|KAI2562176.1|	synaptotagmin like 2 [Homo sapiens]	Homo sapiens	30.4	30.4	0.29	53	0.2275	2223	KAI2562176.1
ref|NP_996810.2|	synaptotagmin-like protein 2 isoform c [Homo sapiens]	Homo sapiens	30.4	30.4	0.29	53	0.2275	2239	NP_996810.2
gb|KAI2564565.1|	activating transcription factor 7 interacting protein [Homo sapiens]	Homo sapiens	30	30	0.28	59	0.2515	515	KAI2564565.1
ref|XP_047300970.1|	vegetative cell wall protein gp1-like [Homo sapiens]	Homo sapiens	30	30	0.13	60	0.3333	562	XP_047300970.1
gb|EAW82792.1|	hCG1815564 [Homo sapiens]	Homo sapiens	26.9	26.9	0.08	61	0.3721	48	EAW82792.1
dbj|BAH12579.1|	unnamed protein product [Homo sapiens]	Homo sapiens	30	30	0.26	62	0.2238	653	BAH12579.1
dbj|BAG65064.1|	unnamed protein product [Homo sapiens]	Homo sapiens	30	30	0.28	63	0.2515	711	BAG65064.1
gb|AAB18823.1|	Tat-SF1 [Homo sapiens]	Homo sapiens	30	30	0.27	63	0.2062	754	AAB18823.1
gb|AAH64350.1|	MAP7D3 protein [Homo sapiens]	Homo sapiens	30	30	0.27	64	0.2465	801	AAH64350.1
gb|KAI2600943.1|	MAP7 domain containing 3 [Homo sapiens]	Homo sapiens	30	30	0.27	64	0.2465	802	KAI2600943.1
gb|AAP80791.1|	cardiac titin N2BA isoform [Homo sapiens]	Homo sapiens	30	30	0.13	65	0.2941	962	AAP80791.1
gb|KAI2525984.1|	titin [Homo sapiens]	Homo sapiens	30	30	0.13	65	0.2941	962	KAI2525984.1
ref|NP_001258112.1|	trophinin isoform 6 [Homo sapiens]	Homo sapiens	30	30	0.1	65	0.3559	962	NP_001258112.1
gb|AAQ63889.2|	retinoic acid induced 14 isoform [Homo sapiens]	Homo sapiens	30	30	0.26	65	0.2073	972	AAQ63889.2
ref|NP_001036041.2|	ribosome-binding protein 1 isoform 2 [Homo sapiens]	Homo sapiens	30	30	0.26	65	0.1845	977	NP_001036041.2
gb|AAC25977.1|	ES/130 [Homo sapiens]	Homo sapiens	30	30	0.26	65	0.1845	977	AAC25977.1
gb|EAX10273.1|	ribosome binding protein 1 homolog 180kDa (dog) [Homo sapiens]	Homo sapiens	30	30	0.26	65	0.1845	977	EAX10273.1
dbj|BAC87042.1|	unnamed protein product [Homo sapiens]	Homo sapiens	30	30	0.18	65	0.2642	980	BAC87042.1
emb|CAE46057.1|	hypothetical protein [Homo sapiens]	Homo sapiens	29.3	29.3	0.36	65	0.2228	191	CAE46057.1
gb|KAI2564563.1|	activating transcription factor 7 interacting protein [Homo sapiens]	Homo sapiens	30	30	0.28	66	0.2515	1105	KAI2564563.1
dbj|BAG62161.1|	unnamed protein product [Homo sapiens]	Homo sapiens	30	30	0.28	66	0.1938	1174	BAG62161.1
gb|KAI2564562.1|	activating transcription factor 7 interacting protein [Homo sapiens]	Homo sapiens	30	30	0.28	67	0.2515	1269	KAI2564562.1
gb|AAO91864.1|	MBD1-containing chromatin associated factor [Homo sapiens]	Homo sapiens	30	30	0.28	67	0.2515	1270	AAO91864.1
gb|KAI2564559.1|	activating transcription factor 7 interacting protein [Homo sapiens]	Homo sapiens	30	30	0.28	67	0.2515	1278	KAI2564559.1
gb|KAI2531090.1|	golgin B1 [Homo sapiens]	Homo sapiens	30	30	0.28	68	0.1938	1640	KAI2531090.1
ref|XP_047303952.1|	golgin subfamily B member 1 isoform X11 [Homo sapiens]	Homo sapiens	30	30	0.28	70	0.1938	2914	XP_047303952.1
ref|NP_001243417.1|	golgin subfamily B member 1 isoform 4 [Homo sapiens]	Homo sapiens	30	30	0.28	70	0.1938	3184	NP_001243417.1

## Sheet: MT1A vs Chimpanzee
MT1A (P04731) vs. Chimpanzee	Description	Scientific Name	Max Score	Total Score	Query Cover	E value	Per. Ident	Acc. Len	Accession
ref|NP_001288207.1|	metallothionein-1A [Pan troglodytes]	Pan troglodytes	147	147	1	3e-48	0.9836	61	NP_001288207.1
ref|NP_001239525.1|	metallothionein-1E [Pan troglodytes]	Pan troglodytes	145	145	1	1e-47	0.9344	61	NP_001239525.1
ref|XP_009429102.1|	metallothionein-1M isoform X1 [Pan troglodytes]	Pan troglodytes	144	144	1	5e-47	0.918	61	XP_009429102.1
ref|XP_003315160.1|	metallothionein-1F [Pan troglodytes]	Pan troglodytes	141	141	0.98	8e-46	0.9	61	XP_003315160.1
ref|NP_001239523.1|	metallothionein-2 [Pan troglodytes]	Pan troglodytes	140	140	1	2e-45	0.9016	61	NP_001239523.1
ref|NP_001238969.1|	metallothionein-1H [Pan troglodytes]	Pan troglodytes	139	139	1	5e-45	0.8852	61	NP_001238969.1
ref|XP_001139997.1|	metallothionein-1B [Pan troglodytes]	Pan troglodytes	139	139	1	5e-45	0.8689	61	XP_001139997.1
ref|NP_001239524.1|	metallothionein-1G [Pan troglodytes]	Pan troglodytes	138	138	1	1e-44	0.9016	61	NP_001239524.1
ref|XP_003339329.1|	metallothionein-1L [Pan troglodytes]	Pan troglodytes	137	137	1	2e-44	0.8852	61	XP_003339329.1
ref|NP_001288206.1|	metallothionein-1M [Pan troglodytes]	Pan troglodytes	137	137	1	2e-44	0.8689	61	NP_001288206.1
gb|PNI55285.1|	MT1HL1 isoform 1 [Pan troglodytes]	Pan troglodytes	137	137	1	4e-44	0.8852	61	PNI55285.1
ref|XP_003308881.3|	metallothionein 1H-like protein 1 [Pan troglodytes]	Pan troglodytes	137	137	1	7e-44	0.8852	80	XP_003308881.3
ref|NP_001288208.1|	metallothionein-1X [Pan troglodytes]	Pan troglodytes	134	134	1	3e-43	0.8525	61	NP_001288208.1
gb|PNI63869.1|	MT1G isoform 2 [Pan troglodytes]	Pan troglodytes	134	134	1	3e-43	0.8871	62	PNI63869.1
ref|XP_016793246.1|	metallothionein-1L [Pan troglodytes]	Pan troglodytes	114	114	0.98	3e-35	0.8	52	XP_016793246.1
ref|XP_001139417.1|	metallothionein-3 [Pan troglodytes]	Pan troglodytes	108	108	0.98	7e-33	0.6567	68	XP_001139417.1
gb|PNI63886.1|	MT3 isoform 5 [Pan troglodytes]	Pan troglodytes	108	108	0.98	2e-32	0.6567	113	PNI63886.1
ref|XP_024205352.1|	metallothionein-4 [Pan troglodytes]	Pan troglodytes	104	104	0.98	4e-31	0.6393	62	XP_024205352.1
gb|PNI63885.1|	MT3 isoform 4 [Pan troglodytes]	Pan troglodytes	100	100	0.83	3e-29	0.6842	81	PNI63885.1
gb|PNI63879.1|	MT1E isoform 1 [Pan troglodytes]	Pan troglodytes	82.8	82.8	1	8e-23	0.5902	39	PNI63879.1
gb|PNI63870.1|	MT1G isoform 3 [Pan troglodytes]	Pan troglodytes	82.8	82.8	1	8e-23	0.6066	39	PNI63870.1
gb|PNI63872.1|	MT1F isoform 2 [Pan troglodytes]	Pan troglodytes	79.7	79.7	0.63	2e-21	0.8205	44	PNI63872.1
gb|PNI63878.1|	MT1M isoform 2 [Pan troglodytes]	Pan troglodytes	80.5	80.5	0.55	2e-21	0.9412	80	PNI63878.1
ref|XP_016783933.1|	metallothionein-1E isoform X1 [Pan troglodytes]	Pan troglodytes	80.5	80.5	0.55	3e-21	0.9412	103	XP_016783933.1
gb|PNI63883.1|	MT2A isoform 4 [Pan troglodytes]	Pan troglodytes	77.4	77.4	0.78	3e-20	0.5714	73	PNI63883.1
gb|PNI63875.1|	MT1B isoform 2 [Pan troglodytes]	Pan troglodytes	77	77	0.67	3e-20	0.6667	70	PNI63875.1
gb|PNI63863.1|	MT1X isoform 2 [Pan troglodytes]	Pan troglodytes	73.2	73.2	0.62	6e-19	0.7632	46	PNI63863.1
gb|PNI63867.1|	MT1H isoform 2 [Pan troglodytes]	Pan troglodytes	73.2	73.2	0.55	2e-18	0.8235	85	PNI63867.1
gb|PNI63871.1|	MT1G isoform 4 [Pan troglodytes]	Pan troglodytes	70.9	70.9	0.55	9e-18	0.8235	68	PNI63871.1
gb|PNI63887.1|	MT3 isoform 6 [Pan troglodytes]	Pan troglodytes	61.2	61.2	0.55	1e-13	0.7143	92	PNI63887.1
gb|PNI26709.1|	KRTAP5-3 isoform 1 [Pan troglodytes]	Pan troglodytes	52	464	0.95	4e-09	0.3939	316	PNI26709.1
gb|PNI12660.1|	KRTAP5-7 isoform 1 [Pan troglodytes]	Pan troglodytes	49.3	93.2	0.95	2e-08	0.403	182	PNI12660.1
ref|XP_024203300.1|	keratin-associated protein 5-3 isoform X2 [Pan troglodytes]	Pan troglodytes	49.3	168	0.95	3e-08	0.4333	201	XP_024203300.1
ref|XP_024203299.1|	keratin-associated protein 5-3 isoform X1 [Pan troglodytes]	Pan troglodytes	49.3	179	0.95	3e-08	0.4333	241	XP_024203299.1
gb|PNI26705.1|	KRTAP5-6 isoform 1 [Pan troglodytes]	Pan troglodytes	48.5	208	0.96	4e-08	0.3684	170	PNI26705.1
gb|PNI12659.1|	KRTAP5-8 isoform 1 [Pan troglodytes]	Pan troglodytes	48.5	254	0.95	6e-08	0.4366	237	PNI12659.1
gb|PNI12657.1|	KRTAP5-11 isoform 3 [Pan troglodytes]	Pan troglodytes	47.8	268	0.96	9e-08	0.3919	195	PNI12657.1
ref|XP_001159641.3|	keratin-associated protein 5-11 [Pan troglodytes]	Pan troglodytes	47	170	0.95	1e-07	0.3163	156	XP_001159641.3
ref|XP_024203268.1|	keratin-associated protein 5-5 [Pan troglodytes]	Pan troglodytes	47.4	241	0.95	1e-07	0.4	209	XP_024203268.1
ref|XP_024203301.1|	keratin-associated protein 5-4-like [Pan troglodytes]	Pan troglodytes	46.2	249	0.95	4e-07	0.4167	221	XP_024203301.1
gb|PNI12658.1|	KRTAP5-9 isoform 1 [Pan troglodytes]	Pan troglodytes	45.8	212	0.96	4e-07	0.3506	188	PNI12658.1
gb|PNI70514.1|	T0038298 isoform 1 [Pan troglodytes]	Pan troglodytes	44.3	44.3	0.9	5e-07	0.3448	95	PNI70514.1
ref|XP_003315490.2|	keratin-associated protein 4-3 [Pan troglodytes]	Pan troglodytes	45.4	331	0.95	7e-07	0.375	205	XP_003315490.2
ref|XP_024203313.1|	keratin-associated protein 5-10 [Pan troglodytes]	Pan troglodytes	45.4	121	0.95	7e-07	0.3205	209	XP_024203313.1
ref|XP_009430485.1|	keratin-associated protein 4-12 isoform X3 [Pan troglodytes]	Pan troglodytes	44.3	263	0.95	2e-06	0.3559	196	XP_009430485.1
gb|PNI70505.1|	T0038287 isoform 1 [Pan troglodytes]	Pan troglodytes	43.1	43.1	0.9	2e-06	0.3276	110	PNI70505.1
gb|PNI70517.1|	T0038305 isoform 1 [Pan troglodytes]	Pan troglodytes	42.7	79.7	0.91	2e-06	0.3276	93	PNI70517.1
ref|XP_009430484.1|	keratin-associated protein 4-6 isoform X2 [Pan troglodytes]	Pan troglodytes	44.3	194	0.96	2e-06	0.3559	206	XP_009430484.1
gb|PNI26711.1|	KRTAP5-1 isoform 1 [Pan troglodytes]	Pan troglodytes	43.9	117	0.95	3e-06	0.4	218	PNI26711.1
gb|PNI70520.1|	T0038309 isoform 1 [Pan troglodytes]	Pan troglodytes	42.4	118	0.91	3e-06	0.2941	96	PNI70520.1
ref|XP_024206087.1|	keratin-associated protein 4-6 isoform X6 [Pan troglodytes]	Pan troglodytes	43.5	188	0.95	3e-06	0.339	186	XP_024206087.1
ref|XP_009439758.1|	keratin-associated protein 10-3 isoform X4 [Pan troglodytes]	Pan troglodytes	43.1	84.7	0.9	5e-06	0.3492	211	XP_009439758.1
ref|XP_016786560.2|	keratin-associated protein 4-6 isoform X2 [Pan troglodytes]	Pan troglodytes	42.4	264	0.95	8e-06	0.3448	176	XP_016786560.2
ref|XP_016786559.2|	keratin-associated protein 4-12 isoform X1 [Pan troglodytes]	Pan troglodytes	42.4	343	0.96	9e-06	0.3448	191	XP_016786559.2
ref|XP_001145354.2|	keratin-associated protein 17-1 [Pan troglodytes]	Pan troglodytes	41.2	79.7	0.96	9e-06	0.3676	105	XP_001145354.2
ref|XP_016786558.1|	keratin-associated protein 4-6 isoform X7 [Pan troglodytes]	Pan troglodytes	42	114	0.95	1e-05	0.339	166	XP_016786558.1
gb|PNI70518.1|	T0038307 isoform 1 [Pan troglodytes]	Pan troglodytes	40.8	40.8	0.91	1e-05	0.3099	92	PNI70518.1
gb|PNI70506.1|	T0038288 isoform 1 [Pan troglodytes]	Pan troglodytes	40.4	40.4	0.91	2e-05	0.3188	96	PNI70506.1
ref|XP_009430483.1|	keratin-associated protein 4-12 isoform X10 [Pan troglodytes]	Pan troglodytes	41.2	188	0.95	2e-05	0.3448	171	XP_009430483.1
gb|PNI55853.1|	KRTAP10-11 isoform 1 [Pan troglodytes]	Pan troglodytes	41.2	82	0.96	3e-05	0.3077	298	PNI55853.1
ref|XP_016786561.2|	keratin-associated protein 4-11 isoform X1 [Pan troglodytes]	Pan troglodytes	41.2	520	0.95	3e-05	0.3448	301	XP_016786561.2
ref|XP_024206088.1|	keratin-associated protein 4-12 isoform X3 [Pan troglodytes]	Pan troglodytes	40.8	264	0.96	3e-05	0.3667	171	XP_024206088.1
ref|XP_024208231.1|	keratin-associated protein 10-10 isoform X6 [Pan troglodytes]	Pan troglodytes	41.2	41.2	0.9	3e-05	0.3333	375	XP_024208231.1
ref|XP_016794132.1|	keratin-associated protein 10-11 isoform X1 [Pan troglodytes]	Pan troglodytes	41.2	82	0.96	3e-05	0.3077	428	XP_016794132.1
ref|XP_009439704.2|	keratin-associated protein 10-9 isoform X5 [Pan troglodytes]	Pan troglodytes	41.2	118	0.91	3e-05	0.3333	436	XP_009439704.2
ref|XP_016786555.1|	keratin-associated protein 4-2 isoform X3 [Pan troglodytes]	Pan troglodytes	40.4	113	0.95	3e-05	0.3448	138	XP_016786555.1
ref|XP_016786563.1|	keratin-associated protein 4-12 isoform X8 [Pan troglodytes]	Pan troglodytes	40.8	187	0.95	3e-05	0.3448	186	XP_016786563.1
ref|XP_024206085.1|	keratin-associated protein 4-2 isoform X2 [Pan troglodytes]	Pan troglodytes	40.4	234	0.95	3e-05	0.3448	146	XP_024206085.1
gb|PNI34079.1|	KRTAP4-5 isoform 1 [Pan troglodytes]	Pan troglodytes	40.8	186	0.96	3e-05	0.3333	191	PNI34079.1
ref|XP_016794142.1|	keratin-associated protein 10-3 isoform X2 [Pan troglodytes]	Pan troglodytes	40.8	76.2	0.9	3e-05	0.3175	207	XP_016794142.1
ref|XP_009439698.1|	keratin-associated protein 10-3 isoform X4 [Pan troglodytes]	Pan troglodytes	40.8	40.8	0.9	4e-05	0.3636	219	XP_009439698.1
ref|XP_016786554.1|	keratin-associated protein 4-12 isoform X1 [Pan troglodytes]	Pan troglodytes	40.4	267	0.95	4e-05	0.3448	161	XP_016786554.1
ref|XP_024203267.1|	keratin-associated protein 5-10-like [Pan troglodytes]	Pan troglodytes	40.4	112	0.95	4e-05	0.386	163	XP_024203267.1
ref|XP_016794135.1|	keratin-associated protein 10-5 isoform X2 [Pan troglodytes]	Pan troglodytes	40.8	117	0.96	4e-05	0.3231	277	XP_016794135.1
gb|PNI55846.1|	KRTAP10-1 isoform 1 [Pan troglodytes]	Pan troglodytes	40.8	113	0.96	4e-05	0.3235	282	PNI55846.1
ref|XP_009439748.2|	keratin-associated protein 10-7 isoform X1 [Pan troglodytes]	Pan troglodytes	40.8	117	0.95	4e-05	0.3088	394	XP_009439748.2
gb|PNI55859.1|	KRTAP10-12 isoform 2 [Pan troglodytes]	Pan troglodytes	39.3	112	0.91	5e-05	0.36	110	PNI55859.1
gb|PNI55847.1|	KRTAP10-2 isoform 1 [Pan troglodytes]	Pan troglodytes	40	150	0.96	7e-05	0.3333	215	PNI55847.1
ref|XP_003319161.2|	keratin-associated protein 10-3 [Pan troglodytes]	Pan troglodytes	40	40	0.88	7e-05	0.3438	226	XP_003319161.2
gb|PNI55851.1|	KRTAP10-8 isoform 1 [Pan troglodytes]	Pan troglodytes	40	77.4	0.9	7e-05	0.3704	259	PNI55851.1
ref|XP_016794140.1|	LOW QUALITY PROTEIN: keratin-associated protein 10-9 [Pan troglodytes]	Pan troglodytes	40	113	0.95	7e-05	0.3448	264	XP_016794140.1
ref|XP_016794136.1|	keratin-associated protein 10-7 isoform X2 [Pan troglodytes]	Pan troglodytes	40	112	0.88	7e-05	0.3704	384	XP_016794136.1
ref|NP_001234911.1|	keratin-associated protein 4-4 [Pan troglodytes]	Pan troglodytes	39.7	181	0.95	7e-05	0.3448	166	NP_001234911.1
gb|PNI34088.1|	KRTAP4-7 isoform 1 [Pan troglodytes]	Pan troglodytes	39.3	113	0.95	7e-05	0.3208	131	PNI34088.1
gb|PNI34076.1|	KRTAP4-2 isoform 1 [Pan troglodytes]	Pan troglodytes	39.3	152	0.95	8e-05	0.3582	136	PNI34076.1
ref|XP_001147177.3|	keratin-associated protein 1-3 [Pan troglodytes]	Pan troglodytes	39.7	77	0.95	8e-05	0.3729	177	XP_001147177.3
gb|PNI34084.1|	LOW QUALITY PROTEIN: KRTAP4-9 isoform 2 [Pan troglodytes]	Pan troglodytes	39.7	190	0.96	9e-05	0.3115	194	PNI34084.1
ref|XP_016803592.1|	keratin-associated protein 4-7 isoform X2 [Pan troglodytes]	Pan troglodytes	39.3	151	0.95	9e-05	0.3208	155	XP_016803592.1
ref|XP_016794141.1|	keratin-associated protein 10-1 isoform X1 [Pan troglodytes]	Pan troglodytes	39.7	39.7	0.9	9e-05	0.3333	235	XP_016794141.1
ref|XP_024206089.1|	keratin-associated protein 4-11 isoform X9 [Pan troglodytes]	Pan troglodytes	39.3	254	0.95	0.0001	0.3396	185	XP_024206089.1
ref|XP_024206091.1|	keratin-associated protein 4-8 isoform X3 [Pan troglodytes]	Pan troglodytes	38.9	74.3	0.95	0.0001	0.3065	143	XP_024206091.1
ref|XP_009430481.2|	keratin-associated protein 4-11 isoform X7 [Pan troglodytes]	Pan troglodytes	39.3	289	0.95	0.0001	0.3182	193	XP_009430481.2
ref|XP_024206092.1|	keratin-associated protein 4-9 isoform X1 [Pan troglodytes]	Pan troglodytes	39.3	189	0.95	0.0001	0.3226	195	XP_024206092.1
ref|XP_009439692.1|	keratin-associated protein 10-11 isoform X3 [Pan troglodytes]	Pan troglodytes	39.3	39.3	0.9	0.0001	0.3188	262	XP_009439692.1
gb|PNI34070.1|	KRTAP9-1 isoform 1 [Pan troglodytes]	Pan troglodytes	38.5	187	0.95	0.0001	0.3333	125	PNI34070.1
ref|XP_016802350.2|	keratin-associated protein 4-8 isoform X2 [Pan troglodytes]	Pan troglodytes	38.9	185	0.95	0.0001	0.3208	173	XP_016802350.2
ref|XP_016786557.1|	keratin-associated protein 4-5 isoform X5 [Pan troglodytes]	Pan troglodytes	38.9	188	0.96	0.0002	0.3281	186	XP_016786557.1
ref|XP_001169025.3|	keratin-associated protein 4-8 isoform X1 [Pan troglodytes]	Pan troglodytes	38.9	189	0.95	0.0002	0.3208	190	XP_001169025.3
ref|XP_009430486.1|	keratin-associated protein 4-5 isoform X4 [Pan troglodytes]	Pan troglodytes	38.9	144	0.95	0.0002	0.3281	191	XP_009430486.1
ref|XP_016786562.2|	keratin-associated protein 4-11 isoform X2 [Pan troglodytes]	Pan troglodytes	38.9	256	0.95	0.0002	0.3548	220	XP_016786562.2
ref|XP_016786556.1|	keratin-associated protein 4-12 isoform X1 [Pan troglodytes]	Pan troglodytes	38.9	224	0.96	0.0002	0.3281	221	XP_016786556.1
gb|PNI34081.1|	KRTAP4-12 isoform 1 [Pan troglodytes]	Pan troglodytes	38.5	147	0.95	0.0002	0.3077	168	PNI34081.1
ref|XP_009430480.2|	keratin-associated protein 4-11 isoform X6 [Pan troglodytes]	Pan troglodytes	38.1	323	0.95	0.0003	0.3125	196	XP_009430480.2
ref|XP_009430479.3|	keratin-associated protein 4-11 isoform X4 [Pan troglodytes]	Pan troglodytes	38.1	145	0.95	0.0003	0.3448	205	XP_009430479.3
gb|PNI34085.1|	KRTAP4-16 isoform 1 [Pan troglodytes]	Pan troglodytes	38.1	182	0.95	0.0003	0.3281	228	PNI34085.1
ref|XP_009439753.1|	keratin-associated protein 10-5 isoform X3 [Pan troglodytes]	Pan troglodytes	38.1	108	0.95	0.0003	0.3548	245	XP_009439753.1
ref|XP_009439797.1|	keratin-associated protein 10-1 isoform X1 [Pan troglodytes]	Pan troglodytes	38.1	75.5	0.95	0.0003	0.3276	250	XP_009439797.1
ref|XP_016786549.1|	keratin-associated protein 9-1 [Pan troglodytes]	Pan troglodytes	38.1	145	0.96	0.0003	0.3099	259	XP_016786549.1
gb|PNI14008.1|	CHRNA10 isoform 2 [Pan troglodytes]	Pan troglodytes	37.4	37.4	0.91	0.0004	0.3036	123	PNI14008.1
ref|XP_016794137.1|	keratin-associated protein 10-7 [Pan troglodytes]	Pan troglodytes	37.7	73.9	0.95	0.0005	0.3134	292	XP_016794137.1
gb|PNI28469.1|	WIF1 isoform 3 [Pan troglodytes]	Pan troglodytes	37	37	0.91	0.0005	0.3143	128	PNI28469.1
ref|NP_001182081.1|	keratin-associated protein 9-2 [Pan troglodytes]	Pan troglodytes	37.4	72	0.91	0.0005	0.3279	170	NP_001182081.1
gb|PNI60937.1|	ITGB1 isoform 17 [Pan troglodytes]	Pan troglodytes	36.6	36.6	0.91	0.0006	0.3448	107	PNI60937.1
ref|XP_016794139.1|	keratin-associated protein 10-3 isoform X2 [Pan troglodytes]	Pan troglodytes	37.4	74.3	0.9	0.0006	0.3333	208	XP_016794139.1
gb|PNI55858.1|	KRTAP10-12 isoform 1 [Pan troglodytes]	Pan troglodytes	37.4	73.9	0.95	0.0006	0.3276	250	PNI55858.1
ref|XP_016794104.2|	keratin-associated protein 10-12 [Pan troglodytes]	Pan troglodytes	37.4	73.9	0.95	0.0006	0.3276	255	XP_016794104.2
ref|XP_024201534.1|	fibroin heavy chain isoform X3 [Pan troglodytes]	Pan troglodytes	37.4	72.4	0.9	0.0007	0.3276	444	XP_024201534.1
ref|XP_024201533.1|	fibroin heavy chain isoform X2 [Pan troglodytes]	Pan troglodytes	37.4	72.4	0.9	0.0007	0.3276	480	XP_024201533.1
ref|XP_024201532.1|	fibroin heavy chain isoform X1 [Pan troglodytes]	Pan troglodytes	37.4	72.4	0.9	0.0007	0.3276	550	XP_024201532.1
gb|ABB92416.1|	KIF4B [Pan troglodytes]	Pan troglodytes	37.4	37.4	0.72	0.0007	0.383	1185	ABB92416.1
ref|XP_518055.3|	chromosome-associated kinesin KIF4B [Pan troglodytes]	Pan troglodytes	37.4	37.4	0.72	0.0007	0.383	1234	XP_518055.3
ref|XP_001145873.2|	keratin-associated protein 9-3 [Pan troglodytes]	Pan troglodytes	37	37	0.96	0.0007	0.3134	159	XP_001145873.2
ref|XP_024206090.1|	keratin-associated protein 4-11 isoform X11 [Pan troglodytes]	Pan troglodytes	37	211	0.95	0.0007	0.3019	170	XP_024206090.1
gb|PNI31444.1|	MEGF6 isoform 1 [Pan troglodytes]	Pan troglodytes	37	106	0.91	0.001	0.3226	1229	PNI31444.1
ref|XP_024211678.1|	multiple epidermal growth factor-like domains protein 6 isoform X2 [Pan troglodytes]	Pan troglodytes	37	106	0.91	0.001	0.3226	1436	XP_024211678.1
ref|XP_024211677.1|	multiple epidermal growth factor-like domains protein 6 isoform X1 [Pan troglodytes]	Pan troglodytes	37	106	0.91	0.001	0.3226	1541	XP_024211677.1
gb|PNI34082.1|	KRTAP4-11 isoform 1 [Pan troglodytes]	Pan troglodytes	36.6	72.4	0.95	0.001	0.3226	200	PNI34082.1
ref|XP_003953071.3|	keratin-associated protein 4-11 isoform X5 [Pan troglodytes]	Pan troglodytes	36.6	212	0.95	0.001	0.3281	205	XP_003953071.3
ref|XP_003315491.4|	keratin-associated protein 4-9 isoform X3 [Pan troglodytes]	Pan troglodytes	36.6	107	0.95	0.001	0.2969	210	XP_003315491.4
gb|PNI55850.1|	KRTAP10-7 isoform 1 [Pan troglodytes]	Pan troglodytes	36.6	36.6	0.88	0.001	0.2615	275	PNI55850.1
gb|PNI60925.1|	ITGB1 isoform 2 [Pan troglodytes]	Pan troglodytes	36.6	71.2	0.93	0.001	0.3448	721	PNI60925.1
gb|PNI60934.1|	ITGB1 isoform 13 [Pan troglodytes]	Pan troglodytes	36.6	71.2	0.93	0.001	0.3448	789	PNI60934.1
ref|XP_016818465.1|	integrin beta-1 isoform X2 [Pan troglodytes]	Pan troglodytes	36.6	71.2	0.93	0.001	0.3448	798	XP_016818465.1
ref|XP_009456504.1|	integrin beta-1 isoform X1 [Pan troglodytes]	Pan troglodytes	36.6	71.2	0.93	0.001	0.3448	801	XP_009456504.1
gb|PNI34073.1|	KRTAP9-1 isoform 4 [Pan troglodytes]	Pan troglodytes	35.8	71.2	0.95	0.002	0.3026	141	PNI34073.1
gb|PNI34075.1|	KRTAP4-1 isoform 2 [Pan troglodytes]	Pan troglodytes	35.4	70.1	0.96	0.002	0.3333	127	PNI34075.1
ref|XP_016786553.1|	keratin-associated protein 4-1 [Pan troglodytes]	Pan troglodytes	35.4	105	0.96	0.002	0.3333	130	XP_016786553.1
gb|PNI74287.1|	MEGF11 isoform 9 [Pan troglodytes]	Pan troglodytes	35.8	35.8	0.9	0.002	0.3146	579	PNI74287.1
gb|PNI34074.1|	KRTAP4-1 isoform 1 [Pan troglodytes]	Pan troglodytes	35.4	103	0.96	0.002	0.3333	146	PNI34074.1
gb|PNI74286.1|	MEGF11 isoform 8 [Pan troglodytes]	Pan troglodytes	35.8	35.8	0.9	0.002	0.3146	667	PNI74286.1
ref|XP_016783886.1|	multiple epidermal growth factor-like domains protein 11 isoform X11 [Pan troglodytes]	Pan troglodytes	35.8	35.8	0.9	0.002	0.3146	924	XP_016783886.1
ref|XP_016783885.1|	multiple epidermal growth factor-like domains protein 11 isoform X10 [Pan troglodytes]	Pan troglodytes	35.8	35.8	0.9	0.002	0.3146	925	XP_016783885.1
ref|XP_016783884.1|	multiple epidermal growth factor-like domains protein 11 isoform X9 [Pan troglodytes]	Pan troglodytes	35.8	35.8	0.9	0.002	0.3146	935	XP_016783884.1
ref|XP_016783883.1|	multiple epidermal growth factor-like domains protein 11 isoform X8 [Pan troglodytes]	Pan troglodytes	35.8	35.8	0.9	0.002	0.3146	964	XP_016783883.1
gb|PNI74283.1|	MEGF11 isoform 2 [Pan troglodytes]	Pan troglodytes	35.8	35.8	0.9	0.002	0.3146	969	PNI74283.1
ref|XP_016783882.1|	multiple epidermal growth factor-like domains protein 11 isoform X7 [Pan troglodytes]	Pan troglodytes	35.8	35.8	0.9	0.002	0.3146	980	XP_016783882.1
ref|XP_016783881.1|	multiple epidermal growth factor-like domains protein 11 isoform X6 [Pan troglodytes]	Pan troglodytes	35.8	35.8	0.9	0.002	0.3146	991	XP_016783881.1
ref|XP_016783880.1|	multiple epidermal growth factor-like domains protein 11 isoform X5 [Pan troglodytes]	Pan troglodytes	35.8	35.8	0.9	0.002	0.3146	1020	XP_016783880.1
ref|XP_016783879.1|	multiple epidermal growth factor-like domains protein 11 isoform X4 [Pan troglodytes]	Pan troglodytes	35.8	35.8	0.9	0.002	0.3146	1020	XP_016783879.1
ref|XP_003314768.2|	multiple epidermal growth factor-like domains protein 11 isoform X3 [Pan troglodytes]	Pan troglodytes	35.8	35.8	0.9	0.002	0.3146	1044	XP_003314768.2
ref|XP_024205018.1|	multiple epidermal growth factor-like domains protein 11 isoform X2 [Pan troglodytes]	Pan troglodytes	35.8	35.8	0.9	0.002	0.3146	1081	XP_024205018.1
ref|XP_016783878.1|	multiple epidermal growth factor-like domains protein 11 isoform X1 [Pan troglodytes]	Pan troglodytes	35.8	35.8	0.9	0.002	0.3146	1092	XP_016783878.1
gb|PNI74285.1|	MEGF11 isoform 4 [Pan troglodytes]	Pan troglodytes	35.8	35.8	0.9	0.002	0.3146	1140	PNI74285.1
ref|XP_001145579.2|	keratin-associated protein 9-7 [Pan troglodytes]	Pan troglodytes	35.4	103	0.95	0.003	0.3051	169	XP_001145579.2
ref|XP_009457082.2|	LOW QUALITY PROTEIN: putative protein TPRXL [Pan troglodytes]	Pan troglodytes	35.4	35.4	0.91	0.003	0.3492	370	XP_009457082.2
gb|PNI46408.1|	ADAM22 isoform 2 [Pan troglodytes]	Pan troglodytes	35.4	35.4	0.86	0.003	0.283	560	PNI46408.1
gb|PNI46413.1|	ADAM22 isoform 7 [Pan troglodytes]	Pan troglodytes	35.4	35.4	0.86	0.003	0.283	804	PNI46413.1
ref|XP_024213672.1|	disintegrin and metalloproteinase domain-containing protein 22 isoform X23 [Pan troglodytes]	Pan troglodytes	35.4	35.4	0.86	0.003	0.283	823	XP_024213672.1
ref|XP_009451803.1|	disintegrin and metalloproteinase domain-containing protein 22 isoform X22 [Pan troglodytes]	Pan troglodytes	35.4	35.4	0.86	0.003	0.283	859	XP_009451803.1
ref|XP_016800680.1|	disintegrin and metalloproteinase domain-containing protein 22 isoform X21 [Pan troglodytes]	Pan troglodytes	35.4	35.4	0.86	0.003	0.283	869	XP_016800680.1
ref|XP_016813185.1|	disintegrin and metalloproteinase domain-containing protein 22 isoform X20 [Pan troglodytes]	Pan troglodytes	35.4	35.4	0.86	0.003	0.283	870	XP_016813185.1
ref|XP_016813184.1|	disintegrin and metalloproteinase domain-containing protein 22 isoform X19 [Pan troglodytes]	Pan troglodytes	35.4	35.4	0.86	0.003	0.283	887	XP_016813184.1
ref|XP_016813183.1|	disintegrin and metalloproteinase domain-containing protein 22 isoform X18 [Pan troglodytes]	Pan troglodytes	35.4	35.4	0.86	0.003	0.283	890	XP_016813183.1
ref|XP_016813182.1|	disintegrin and metalloproteinase domain-containing protein 22 isoform X17 [Pan troglodytes]	Pan troglodytes	35.4	35.4	0.86	0.003	0.283	899	XP_016813182.1
ref|XP_016813181.1|	disintegrin and metalloproteinase domain-containing protein 22 isoform X16 [Pan troglodytes]	Pan troglodytes	35.4	35.4	0.86	0.003	0.283	906	XP_016813181.1
ref|XP_016813180.1|	disintegrin and metalloproteinase domain-containing protein 22 isoform X15 [Pan troglodytes]	Pan troglodytes	35.4	35.4	0.86	0.003	0.283	935	XP_016813180.1
ref|XP_024213671.1|	disintegrin and metalloproteinase domain-containing protein 22 isoform X14 [Pan troglodytes]	Pan troglodytes	35.4	35.4	0.86	0.003	0.283	936	XP_024213671.1
ref|XP_016813179.1|	disintegrin and metalloproteinase domain-containing protein 22 isoform X13 [Pan troglodytes]	Pan troglodytes	35.4	35.4	0.86	0.003	0.283	953	XP_016813179.1
ref|XP_009451796.1|	disintegrin and metalloproteinase domain-containing protein 22 isoform X12 [Pan troglodytes]	Pan troglodytes	35.4	35.4	0.86	0.003	0.283	958	XP_009451796.1
ref|XP_016800674.1|	disintegrin and metalloproteinase domain-containing protein 22 isoform X11 [Pan troglodytes]	Pan troglodytes	35.4	35.4	0.86	0.003	0.283	963	XP_016800674.1
ref|XP_016813176.1|	disintegrin and metalloproteinase domain-containing protein 22 isoform X10 [Pan troglodytes]	Pan troglodytes	35.4	35.4	0.86	0.003	0.283	964	XP_016813176.1
ref|XP_016800672.1|	disintegrin and metalloproteinase domain-containing protein 22 isoform X9 [Pan troglodytes]	Pan troglodytes	35.4	35.4	0.86	0.003	0.283	972	XP_016800672.1
ref|XP_009451795.1|	disintegrin and metalloproteinase domain-containing protein 22 isoform X8 [Pan troglodytes]	Pan troglodytes	35.4	35.4	0.86	0.003	0.283	978	XP_009451795.1
ref|XP_009451792.1|	disintegrin and metalloproteinase domain-containing protein 22 isoform X7 [Pan troglodytes]	Pan troglodytes	35.4	35.4	0.86	0.003	0.283	987	XP_009451792.1
ref|XP_009451790.1|	disintegrin and metalloproteinase domain-containing protein 22 isoform X6 [Pan troglodytes]	Pan troglodytes	35.4	35.4	0.86	0.003	0.283	995	XP_009451790.1
ref|XP_016813174.1|	disintegrin and metalloproteinase domain-containing protein 22 isoform X5 [Pan troglodytes]	Pan troglodytes	35.4	35.4	0.86	0.003	0.283	1000	XP_016813174.1
ref|XP_016813173.1|	disintegrin and metalloproteinase domain-containing protein 22 isoform X4 [Pan troglodytes]	Pan troglodytes	35.4	35.4	0.86	0.003	0.283	1001	XP_016813173.1
ref|XP_016813172.1|	disintegrin and metalloproteinase domain-containing protein 22 isoform X3 [Pan troglodytes]	Pan troglodytes	35.4	35.4	0.86	0.003	0.283	1017	XP_016813172.1
ref|XP_016813171.1|	disintegrin and metalloproteinase domain-containing protein 22 isoform X2 [Pan troglodytes]	Pan troglodytes	35.4	35.4	0.86	0.003	0.283	1018	XP_016813171.1
ref|XP_016813170.1|	disintegrin and metalloproteinase domain-containing protein 22 isoform X1 [Pan troglodytes]	Pan troglodytes	35.4	35.4	0.86	0.003	0.283	1024	XP_016813170.1
ref|XP_016788822.1|	laminin subunit alpha-1 isoform X3 [Pan troglodytes]	Pan troglodytes	35.4	35.4	0.9	0.003	0.3387	2566	XP_016788822.1
ref|XP_001141549.2|	laminin subunit alpha-1 isoform X2 [Pan troglodytes]	Pan troglodytes	35.4	35.4	0.9	0.003	0.3387	3075	XP_001141549.2
ref|XP_009431945.2|	laminin subunit alpha-1 isoform X1 [Pan troglodytes]	Pan troglodytes	35.4	35.4	0.9	0.003	0.3387	3085	XP_009431945.2
ref|XP_016786552.1|	keratin-associated protein 9-6 [Pan troglodytes]	Pan troglodytes	35	68.9	0.95	0.004	0.3281	160	XP_016786552.1
ref|XP_523635.3|	keratin-associated protein 1-1 [Pan troglodytes]	Pan troglodytes	35	35	0.9	0.004	0.3333	177	XP_523635.3
gb|PNI31447.1|	MEGF6 isoform 5 [Pan troglodytes]	Pan troglodytes	34.7	34.7	0.9	0.006	0.2903	247	PNI31447.1
gb|PNI31446.1|	MEGF6 isoform 4 [Pan troglodytes]	Pan troglodytes	34.7	34.7	0.91	0.006	0.2556	1323	PNI31446.1
ref|XP_016786550.2|	keratin-associated protein 9-2 [Pan troglodytes]	Pan troglodytes	34.3	34.3	0.95	0.007	0.3433	174	XP_016786550.2
ref|XP_024212975.1|	myoD family inhibitor isoform X3 [Pan troglodytes]	Pan troglodytes	34.3	34.3	0.88	0.007	0.3276	185	XP_024212975.1
ref|XP_009449507.1|	myoD family inhibitor isoform X2 [Pan troglodytes]	Pan troglodytes	34.3	34.3	0.88	0.008	0.3276	229	XP_009449507.1
ref|XP_009449506.1|	myoD family inhibitor isoform X1 [Pan troglodytes]	Pan troglodytes	34.3	34.3	0.88	0.008	0.3276	246	XP_009449506.1
ref|XP_001145667.3|	keratin-associated protein 9-2-like [Pan troglodytes]	Pan troglodytes	33.9	33.9	0.95	0.01	0.2931	174	XP_001145667.3
ref|XP_016774925.2|	attractin-like protein 1 isoform X5 [Pan troglodytes]	Pan troglodytes	33.9	33.9	0.9	0.012	0.3	1113	XP_016774925.2
ref|XP_016774923.1|	attractin-like protein 1 isoform X4 [Pan troglodytes]	Pan troglodytes	33.9	33.9	0.9	0.012	0.3	1233	XP_016774923.1
ref|XP_016774920.2|	attractin-like protein 1 isoform X2 [Pan troglodytes]	Pan troglodytes	33.9	33.9	0.9	0.012	0.3	1359	XP_016774920.2
ref|XP_003312826.4|	attractin-like protein 1 isoform X1 [Pan troglodytes]	Pan troglodytes	33.9	33.9	0.9	0.012	0.3	1379	XP_003312826.4
gb|PNI68203.1|	ADAM28 isoform 2 [Pan troglodytes]	Pan troglodytes	33.5	33.5	0.93	0.016	0.2807	386	PNI68203.1
gb|PNI68206.1|	ADAM28 isoform 8 [Pan troglodytes]	Pan troglodytes	33.5	33.5	0.93	0.016	0.2807	541	PNI68206.1
ref|XP_016814731.1|	disintegrin and metalloproteinase domain-containing protein 28 isoform X5 [Pan troglodytes]	Pan troglodytes	33.5	33.5	0.93	0.016	0.2807	737	XP_016814731.1
ref|XP_016814730.1|	disintegrin and metalloproteinase domain-containing protein 28 isoform X4 [Pan troglodytes]	Pan troglodytes	33.5	33.5	0.93	0.016	0.2807	737	XP_016814730.1
ref|XP_009453319.1|	disintegrin and metalloproteinase domain-containing protein 28 isoform X3 [Pan troglodytes]	Pan troglodytes	33.5	33.5	0.93	0.016	0.2807	773	XP_009453319.1
ref|XP_009453318.1|	disintegrin and metalloproteinase domain-containing protein 28 isoform X2 [Pan troglodytes]	Pan troglodytes	33.5	33.5	0.93	0.016	0.2807	775	XP_009453318.1
gb|PNI68202.1|	ADAM28 isoform 1 [Pan troglodytes]	Pan troglodytes	33.5	33.5	0.93	0.016	0.2807	776	PNI68202.1
ref|XP_009453316.1|	disintegrin and metalloproteinase domain-containing protein 28 isoform X1 [Pan troglodytes]	Pan troglodytes	33.5	33.5	0.93	0.016	0.2807	797	XP_009453316.1
gb|PNI75937.1|	SLC34A2 isoform 3 [Pan troglodytes]	Pan troglodytes	32	32	0.59	0.056	0.3421	655	PNI75937.1
ref|XP_009445722.1|	sodium-dependent phosphate transport protein 2B isoform X2 [Pan troglodytes]	Pan troglodytes	32	32	0.59	0.056	0.3421	690	XP_009445722.1
ref|XP_024213431.1|	LOW QUALITY PROTEIN: SCO-spondin [Pan troglodytes]	Pan troglodytes	32	32	0.8	0.057	0.2812	5162	XP_024213431.1
ref|XP_001153185.3|	protein sprouty homolog 4 isoform X2 [Pan troglodytes]	Pan troglodytes	31.2	31.2	0.77	0.1	0.3617	299	XP_001153185.3
ref|XP_009448136.3|	protein sprouty homolog 4 isoform X1 [Pan troglodytes]	Pan troglodytes	31.2	31.2	0.77	0.1	0.3617	322	XP_009448136.3
ref|XP_523636.3|	keratin-associated protein 2-1 [Pan troglodytes]	Pan troglodytes	30.8	30.8	0.78	0.11	0.2885	128	XP_523636.3
ref|XP_523638.1|	keratin-associated protein 2-1 [Pan troglodytes]	Pan troglodytes	30.8	30.8	0.78	0.11	0.2885	128	XP_523638.1
ref|XP_526740.1|	vascular endothelial growth factor C [Pan troglodytes]	Pan troglodytes	28.9	28.9	0.55	0.69	0.3824	418	XP_526740.1
ref|XP_016806518.1|	LOW QUALITY PROTEIN: late cornified envelope protein 4A [Pan troglodytes]	Pan troglodytes	28.1	28.1	0.6	0.92	0.4054	103	XP_016806518.1
gb|PNI96226.1|	SLCO2A1 isoform 4 [Pan troglodytes]	Pan troglodytes	28.5	28.5	0.26	0.96	0.7059	539	PNI96226.1
ref|XP_016795433.1|	solute carrier organic anion transporter family member 2A1 isoform X4 [Pan troglodytes]	Pan troglodytes	28.5	28.5	0.26	0.97	0.7059	566	XP_016795433.1
gb|PNI96224.1|	SLCO2A1 isoform 2 [Pan troglodytes]	Pan troglodytes	28.5	28.5	0.26	0.97	0.7059	567	PNI96224.1
ref|XP_016795432.1|	solute carrier organic anion transporter family member 2A1 isoform X3 [Pan troglodytes]	Pan troglodytes	28.5	28.5	0.26	0.97	0.7059	587	XP_016795432.1
ref|XP_016795430.1|	solute carrier organic anion transporter family member 2A1 isoform X2 [Pan troglodytes]	Pan troglodytes	28.5	28.5	0.26	0.97	0.7059	611	XP_016795430.1
ref|NP_001267261.1|	solute carrier organic anion transporter family member 2A1 [Pan troglodytes]	Pan troglodytes	28.5	28.5	0.26	0.97	0.7059	613	NP_001267261.1
ref|XP_016795429.1|	solute carrier organic anion transporter family member 2A1 isoform X1 [Pan troglodytes]	Pan troglodytes	28.5	28.5	0.26	0.97	0.7059	643	XP_016795429.1
ref|NP_001129099.1|	agouti-signaling protein precursor [Pan troglodytes]	Pan troglodytes	28.1	28.1	0.55	1.1	0.3529	132	NP_001129099.1
ref|XP_001169573.1|	kazal-type serine protease inhibitor domain-containing protein 1 [Pan troglodytes]	Pan troglodytes	28.1	28.1	0.49	1.3	0.3333	303	XP_001169573.1
ref|XP_024202288.1|	zinc finger protein 518A isoform X2 [Pan troglodytes]	Pan troglodytes	26.2	26.2	0.31	6.6	0.4737	1381	XP_024202288.1
ref|XP_003951766.1|	zinc finger protein 518A isoform X1 [Pan troglodytes]	Pan troglodytes	26.2	26.2	0.31	6.6	0.4737	1484	XP_003951766.1
gb|PNI63865.1|	T0058857 isoform 1 [Pan troglodytes]	Pan troglodytes	24.6	24.6	0.14	9.1	0.8889	46	PNI63865.1
ref|XP_016791707.1|	probable protein phosphatase 1N isoform X3 [Pan troglodytes]	Pan troglodytes	24.3	24.3	0.31	32	0.3684	430	XP_016791707.1
ref|XP_016791705.1|	probable protein phosphatase 1N isoform X1 [Pan troglodytes]	Pan troglodytes	24.3	24.3	0.31	32	0.3684	458	XP_016791705.1
ref|XP_003314235.2|	heparan-sulfate 6-O-sulfotransferase 3 [Pan troglodytes]	Pan troglodytes	23.5	23.5	0.22	60	0.5	471	XP_003314235.2
gb|PNI61465.1|	LAMA3 isoform 8 [Pan troglodytes]	Pan troglodytes	23.5	23.5	0.27	62	0.4706	1146	PNI61465.1
ref|XP_003950038.1|	spermatogenesis-associated protein 3 isoform X2 [Pan troglodytes]	Pan troglodytes	23.1	23.1	0.19	78	0.5833	192	XP_003950038.1

## Sheet: MT2A vs Platypus
MT2A (NP_005944) vs. Platypus	Description	Scientific Name	Max Score	Total Score	Query Cover	E value	Per. Ident	Acc. Len	Accession
ref|XP_028930276.1|	metallothionein-2A-like [Ornithorhynchus anatinus]	Ornithorhynchus anatinus	124	124	0.98	4e-39	0.8065	90	XP_028930276.1
ref|XP_001510732.3|	metallothionein-like [Ornithorhynchus anatinus]	Ornithorhynchus anatinus	115	115	0.98	1e-35	0.7742	90	XP_001510732.3
ref|XP_028930356.1|	metallothionein-like [Ornithorhynchus anatinus]	Ornithorhynchus anatinus	111	111	0.96	2e-34	0.7213	63	XP_028930356.1
ref|XP_001507964.1|	metallothionein-4 isoform X2 [Ornithorhynchus anatinus]	Ornithorhynchus anatinus	102	102	0.98	8e-31	0.629	63	XP_001507964.1
ref|XP_039769481.1|	keratin-associated protein 5-1 isoform X1 [Ornithorhynchus anatinus]	Ornithorhynchus anatinus	92.8	92.8	0.83	5e-26	0.6538	143	XP_039769481.1
ref|XP_028915292.1|	keratin-associated protein 5-10-like [Ornithorhynchus anatinus]	Ornithorhynchus anatinus	44.7	285	0.96	5e-07	0.3636	241	XP_028915292.1
ref|XP_001519518.2|	keratin-associated protein 5-10-like [Ornithorhynchus anatinus]	Ornithorhynchus anatinus	43.1	209	0.91	2e-06	0.3421	224	XP_001519518.2
ref|XP_039768661.1|	keratin-associated protein 10-6-like [Ornithorhynchus anatinus]	Ornithorhynchus anatinus	43.1	498	0.98	2e-06	0.4	669	XP_039768661.1
ref|XP_028915544.1|	keratin-associated protein 5-4-like [Ornithorhynchus anatinus]	Ornithorhynchus anatinus	42.7	214	0.95	3e-06	0.3521	217	XP_028915544.1
ref|XP_028930416.1|	keratin-associated protein 4-2-like isoform X2 [Ornithorhynchus anatinus]	Ornithorhynchus anatinus	41.6	165	0.95	4e-06	0.3043	138	XP_028930416.1
ref|XP_003430363.2|	keratin-associated protein 4-2-like isoform X1 [Ornithorhynchus anatinus]	Ornithorhynchus anatinus	41.6	170	0.95	5e-06	0.3043	170	XP_003430363.2
ref|XP_028931967.1|	keratin-associated protein 4-4-like isoform X2 [Ornithorhynchus anatinus]	Ornithorhynchus anatinus	41.6	173	0.95	5e-06	0.3281	171	XP_028931967.1
ref|XP_028931966.1|	keratin-associated protein 4-4-like isoform X1 [Ornithorhynchus anatinus]	Ornithorhynchus anatinus	41.6	208	0.95	6e-06	0.3281	190	XP_028931966.1
ref|XP_028915543.1|	keratin-associated protein 5-4-like [Ornithorhynchus anatinus]	Ornithorhynchus anatinus	41.6	272	0.95	7e-06	0.3333	241	XP_028915543.1
ref|XP_016081952.2|	keratin-associated protein 4-7-like [Ornithorhynchus anatinus]	Ornithorhynchus anatinus	41.2	240	0.95	7e-06	0.2899	170	XP_016081952.2
ref|XP_028915294.1|	keratin-associated protein 5-10-like [Ornithorhynchus anatinus]	Ornithorhynchus anatinus	41.2	247	0.95	9e-06	0.3636	224	XP_028915294.1
ref|XP_028915542.1|	keratin-associated protein 5-2-like [Ornithorhynchus anatinus]	Ornithorhynchus anatinus	41.2	281	0.96	1e-05	0.3594	251	XP_028915542.1
ref|XP_016082511.1|	keratin-associated protein 4-4-like isoform X2 [Ornithorhynchus anatinus]	Ornithorhynchus anatinus	40	214	0.95	2e-05	0.3019	153	XP_016082511.1
ref|XP_028931628.1|	keratin-associated protein 4-4-like isoform X2 [Ornithorhynchus anatinus]	Ornithorhynchus anatinus	40	205	0.95	2e-05	0.3019	153	XP_028931628.1
ref|XP_028931105.1|	keratin-associated protein 4-11-like [Ornithorhynchus anatinus]	Ornithorhynchus anatinus	40.4	212	0.95	2e-05	0.371	217	XP_028931105.1
ref|XP_039769413.1|	keratin-associated protein 16-1 [Ornithorhynchus anatinus]	Ornithorhynchus anatinus	40	40	0.81	2e-05	0.3333	164	XP_039769413.1
ref|XP_016082510.1|	keratin-associated protein 9-1-like isoform X1 [Ornithorhynchus anatinus]	Ornithorhynchus anatinus	40	317	0.95	2e-05	0.3019	195	XP_016082510.1
ref|XP_016082509.2|	keratin-associated protein 4-2-like isoform X1 [Ornithorhynchus anatinus]	Ornithorhynchus anatinus	40	317	0.95	2e-05	0.3019	209	XP_016082509.2
ref|XP_028931377.1|	keratin-associated protein 4-3-like isoform X1 [Ornithorhynchus anatinus]	Ornithorhynchus anatinus	39.7	282	0.95	3e-05	0.338	222	XP_028931377.1
ref|XP_028931964.1|	keratin-associated protein 4-4-like isoform X1 [Ornithorhynchus anatinus]	Ornithorhynchus anatinus	39.3	177	0.95	4e-05	0.2727	204	XP_028931964.1
ref|XP_028931962.1|	keratin-associated protein 4-3-like [Ornithorhynchus anatinus]	Ornithorhynchus anatinus	39.3	203	0.96	5e-05	0.3019	222	XP_028931962.1
ref|XP_039769446.1|	keratin-associated protein 4-4-like isoform X2 [Ornithorhynchus anatinus]	Ornithorhynchus anatinus	38.5	170	0.95	5e-05	0.3019	128	XP_039769446.1
ref|XP_028931473.1|	keratin-associated protein 9-1-like isoform X2 [Ornithorhynchus anatinus]	Ornithorhynchus anatinus	38.9	167	0.96	5e-05	0.2951	180	XP_028931473.1
ref|XP_028931472.1|	keratin-associated protein 4-4-like isoform X1 [Ornithorhynchus anatinus]	Ornithorhynchus anatinus	38.9	236	0.96	6e-05	0.2951	199	XP_028931472.1
ref|XP_007662427.2|	keratin-associated protein 4-9-like [Ornithorhynchus anatinus]	Ornithorhynchus anatinus	38.5	167	0.93	7e-05	0.322	158	XP_007662427.2
ref|XP_001507512.2|	keratin-associated protein 4-3 [Ornithorhynchus anatinus]	Ornithorhynchus anatinus	38.5	211	0.95	7e-05	0.2951	176	XP_001507512.2
ref|XP_028931379.1|	keratin-associated protein 4-4-like [Ornithorhynchus anatinus]	Ornithorhynchus anatinus	38.5	274	0.98	8e-05	0.3016	190	XP_028931379.1
ref|XP_016082512.2|	keratin-associated protein 9-1-like isoform X1 [Ornithorhynchus anatinus]	Ornithorhynchus anatinus	38.1	271	0.96	0.0001	0.3019	179	XP_016082512.2
ref|XP_028924661.2|	keratin-associated protein 10-4 [Ornithorhynchus anatinus]	Ornithorhynchus anatinus	38.1	771	0.96	0.0001	0.3385	720	XP_028924661.2
ref|XP_007662429.2|	keratin-associated protein 9-1-like isoform X2 [Ornithorhynchus anatinus]	Ornithorhynchus anatinus	37.7	207	0.95	0.0001	0.3269	175	XP_007662429.2
ref|XP_003428532.2|	keratin-associated protein 10-2-like [Ornithorhynchus anatinus]	Ornithorhynchus anatinus	37.7	190	0.98	0.0002	0.3056	269	XP_003428532.2
ref|XP_028931965.1|	keratin-associated protein 9-1-like isoform X2 [Ornithorhynchus anatinus]	Ornithorhynchus anatinus	37.4	172	0.95	0.0002	0.2951	159	XP_028931965.1
ref|XP_039769502.1|	keratin-associated protein 4-7-like [Ornithorhynchus anatinus]	Ornithorhynchus anatinus	37.4	199	0.95	0.0002	0.3077	183	XP_039769502.1
ref|XP_028931961.1|	keratin-associated protein 4-4-like isoform X5 [Ornithorhynchus anatinus]	Ornithorhynchus anatinus	37	137	0.95	0.0002	0.3115	139	XP_028931961.1
ref|XP_016083052.2|	keratin-associated protein 10-7-like [Ornithorhynchus anatinus]	Ornithorhynchus anatinus	37.4	269	0.98	0.0002	0.3857	298	XP_016083052.2
ref|XP_028917371.1|	keratin-associated protein 5-4-like [Ornithorhynchus anatinus]	Ornithorhynchus anatinus	37.4	391	0.96	0.0002	0.3492	390	XP_028917371.1
ref|XP_028931960.1|	keratin-associated protein 4-4-like isoform X4 [Ornithorhynchus anatinus]	Ornithorhynchus anatinus	37	163	0.95	0.0003	0.3115	171	XP_028931960.1
ref|XP_028931959.1|	keratin-associated protein 4-2-like isoform X3 [Ornithorhynchus anatinus]	Ornithorhynchus anatinus	37	235	0.95	0.0003	0.3115	190	XP_028931959.1
ref|XP_001515645.3|	keratin-associated protein 4-4-like isoform X2 [Ornithorhynchus anatinus]	Ornithorhynchus anatinus	37	258	0.95	0.0003	0.3115	248	XP_001515645.3
ref|XP_028931958.1|	keratin-associated protein 4-6-like isoform X1 [Ornithorhynchus anatinus]	Ornithorhynchus anatinus	37	296	0.95	0.0003	0.3115	249	XP_028931958.1
ref|XP_028924659.1|	keratin-associated protein 10-7-like [Ornithorhynchus anatinus]	Ornithorhynchus anatinus	36.2	432	0.96	0.0006	0.322	601	XP_028924659.1
ref|XP_007668023.3|	LOW QUALITY PROTEIN: keratin-associated protein 10-7-like [Ornithorhynchus anatinus]	Ornithorhynchus anatinus	36.2	384	0.98	0.0006	0.3134	641	XP_007668023.3
ref|XP_039768664.1|	keratin-associated protein 10-9-like [Ornithorhynchus anatinus]	Ornithorhynchus anatinus	35.8	68.5	0.96	0.0007	0.3056	159	XP_039768664.1
ref|XP_028905826.1|	protein sprouty homolog 4 [Ornithorhynchus anatinus]	Ornithorhynchus anatinus	35.8	35.8	0.77	0.0008	0.3529	301	XP_028905826.1
ref|XP_039768662.1|	keratin-associated protein 4-12-like [Ornithorhynchus anatinus]	Ornithorhynchus anatinus	35.8	103	0.96	0.0008	0.2958	335	XP_039768662.1
ref|XP_028909240.1|	multiple epidermal growth factor-like domains protein 10 [Ornithorhynchus anatinus]	Ornithorhynchus anatinus	35.8	64.7	0.93	0.0009	0.3239	1148	XP_028909240.1
ref|XP_039768663.1|	keratin-associated protein 10-8-like [Ornithorhynchus anatinus]	Ornithorhynchus anatinus	35	187	0.95	0.002	0.3333	410	XP_039768663.1
ref|XP_028922434.1|	multiple epidermal growth factor-like domains protein 11 isoform X2 [Ornithorhynchus anatinus]	Ornithorhynchus anatinus	35	95.5	0.91	0.002	0.3239	1047	XP_028922434.1
ref|XP_028922430.1|	multiple epidermal growth factor-like domains protein 11 isoform X1 [Ornithorhynchus anatinus]	Ornithorhynchus anatinus	35	95.5	0.91	0.002	0.3239	1143	XP_028922430.1
ref|XP_028924660.2|	keratin-associated protein 10-7-like [Ornithorhynchus anatinus]	Ornithorhynchus anatinus	34.7	67.8	0.96	0.002	0.2941	168	XP_028924660.2
ref|XP_039769534.1|	integrin beta-5 isoform X2 [Ornithorhynchus anatinus]	Ornithorhynchus anatinus	34.3	34.3	0.72	0.003	0.3208	714	XP_039769534.1
ref|XP_028919165.2|	integrin beta-5 isoform X1 [Ornithorhynchus anatinus]	Ornithorhynchus anatinus	34.3	34.3	0.72	0.003	0.3208	791	XP_028919165.2
ref|XP_028933823.1|	integrin beta-1 isoform X1 [Ornithorhynchus anatinus]	Ornithorhynchus anatinus	34.3	67.8	0.91	0.003	0.3333	799	XP_028933823.1
ref|XP_028933824.1|	integrin beta-1 isoform X2 [Ornithorhynchus anatinus]	Ornithorhynchus anatinus	34.3	67.8	0.91	0.003	0.3333	802	XP_028933824.1
ref|XP_028928572.1|	integrin beta-7 isoform X2 [Ornithorhynchus anatinus]	Ornithorhynchus anatinus	34.3	93.9	1	0.003	0.3	856	XP_028928572.1
ref|XP_028928571.1|	integrin beta-7 isoform X1 [Ornithorhynchus anatinus]	Ornithorhynchus anatinus	34.3	93.9	1	0.003	0.3	857	XP_028928571.1
ref|XP_039766811.1|	LOW QUALITY PROTEIN: platelet endothelial aggregation receptor 1 [Ornithorhynchus anatinus]	Ornithorhynchus anatinus	34.3	34.3	0.9	0.003	0.3226	1080	XP_039766811.1
ref|XP_028921803.1|	multiple epidermal growth factor-like domains protein 6 [Ornithorhynchus anatinus]	Ornithorhynchus anatinus	34.3	90.9	0.95	0.003	0.3038	1197	XP_028921803.1
ref|XP_028926504.1|	laminin subunit alpha-5 [Ornithorhynchus anatinus]	Ornithorhynchus anatinus	34.3	34.3	0.9	0.003	0.3134	3753	XP_028926504.1
ref|XP_028924144.1|	LOW QUALITY PROTEIN: keratin-associated protein 10-3-like [Ornithorhynchus anatinus]	Ornithorhynchus anatinus	33.9	186	0.96	0.004	0.2969	267	XP_028924144.1
ref|XP_028925196.1|	myoD family inhibitor [Ornithorhynchus anatinus]	Ornithorhynchus anatinus	33.1	33.1	0.9	0.007	0.2909	271	XP_028925196.1
ref|XP_028935312.1|	protein disulfide isomerase CRELD2 [Ornithorhynchus anatinus]	Ornithorhynchus anatinus	33.1	63.5	0.95	0.008	0.3239	346	XP_028935312.1
ref|XP_001507417.2|	keratin-associated protein 17-1 [Ornithorhynchus anatinus]	Ornithorhynchus anatinus	32.3	32.3	0.9	0.009	0.2857	111	XP_001507417.2
ref|XP_001518799.1|	late cornified envelope protein 2A-like [Ornithorhynchus anatinus]	Ornithorhynchus anatinus	32.3	62	0.95	0.01	0.3167	125	XP_001518799.1
ref|XP_016083646.1|	integrin beta-6 isoform X3 [Ornithorhynchus anatinus]	Ornithorhynchus anatinus	32.7	62.4	0.96	0.011	0.3125	651	XP_016083646.1
ref|XP_028928215.1|	integrin beta-6 isoform X2 [Ornithorhynchus anatinus]	Ornithorhynchus anatinus	32.7	62.4	0.96	0.011	0.3125	757	XP_028928215.1
ref|XP_028928212.1|	integrin beta-6 isoform X1 [Ornithorhynchus anatinus]	Ornithorhynchus anatinus	32.7	62.4	0.96	0.011	0.3125	789	XP_028928212.1
ref|XP_016082081.2|	uncharaterized LOC112694756 homolog [Ornithorhynchus anatinus]	Ornithorhynchus anatinus	32.3	32.3	0.88	0.012	0.3333	147	XP_016082081.2
ref|XP_007669902.4|	putative deoxyribonuclease TATDN2 [Ornithorhynchus anatinus]	Ornithorhynchus anatinus	32.3	63.1	0.9	0.014	0.2885	528	XP_007669902.4
ref|XP_028931800.1|	disintegrin and metalloproteinase domain-containing protein 11 isoform X3 [Ornithorhynchus anatinus]	Ornithorhynchus anatinus	32.3	32.3	0.86	0.015	0.283	775	XP_028931800.1
ref|XP_028931799.1|	disintegrin and metalloproteinase domain-containing protein 11 isoform X2 [Ornithorhynchus anatinus]	Ornithorhynchus anatinus	32.3	32.3	0.86	0.015	0.283	800	XP_028931799.1
ref|XP_028931798.1|	disintegrin and metalloproteinase domain-containing protein 11 isoform X1 [Ornithorhynchus anatinus]	Ornithorhynchus anatinus	32.3	32.3	0.86	0.015	0.283	805	XP_028931798.1
ref|XP_028923701.1|	chromosome-associated kinesin KIF4A isoform X3 [Ornithorhynchus anatinus]	Ornithorhynchus anatinus	32.3	32.3	0.52	0.015	0.4062	1189	XP_028923701.1
ref|XP_028923700.1|	chromosome-associated kinesin KIF4A isoform X2 [Ornithorhynchus anatinus]	Ornithorhynchus anatinus	32.3	32.3	0.52	0.015	0.4062	1229	XP_028923700.1
ref|XP_028923699.1|	chromosome-associated kinesin KIF4A isoform X1 [Ornithorhynchus anatinus]	Ornithorhynchus anatinus	32.3	32.3	0.52	0.015	0.4062	1230	XP_028923699.1
ref|XP_039766257.1|	laminin subunit beta-1-like isoform X2 [Ornithorhynchus anatinus]	Ornithorhynchus anatinus	32.3	32.3	0.9	0.015	0.2794	1829	XP_039766257.1
ref|XP_028907998.2|	laminin subunit beta-2-like isoform X1 [Ornithorhynchus anatinus]	Ornithorhynchus anatinus	32.3	32.3	0.9	0.015	0.2794	1847	XP_028907998.2
ref|XP_028921804.1|	multiple epidermal growth factor-like domains protein 6 [Ornithorhynchus anatinus]	Ornithorhynchus anatinus	32	32	0.9	0.019	0.3281	342	XP_028921804.1
ref|XP_028916955.1|	von Willebrand factor C and EGF domain-containing protein isoform X12 [Ornithorhynchus anatinus]	Ornithorhynchus anatinus	32	32	0.91	0.02	0.3	539	XP_028916955.1
ref|XP_028916954.1|	von Willebrand factor C and EGF domain-containing protein isoform X11 [Ornithorhynchus anatinus]	Ornithorhynchus anatinus	32	32	0.91	0.02	0.3	560	XP_028916954.1
ref|XP_028916953.1|	von Willebrand factor C and EGF domain-containing protein isoform X10 [Ornithorhynchus anatinus]	Ornithorhynchus anatinus	32	32	0.91	0.02	0.3	568	XP_028916953.1
ref|XP_028916950.1|	von Willebrand factor C and EGF domain-containing protein isoform X8 [Ornithorhynchus anatinus]	Ornithorhynchus anatinus	32	32	0.91	0.02	0.3	606	XP_028916950.1
ref|XP_028916951.1|	von Willebrand factor C and EGF domain-containing protein isoform X9 [Ornithorhynchus anatinus]	Ornithorhynchus anatinus	32	32	0.91	0.02	0.3	606	XP_028916951.1
ref|XP_039768665.1|	keratin-associated protein 10-7-like [Ornithorhynchus anatinus]	Ornithorhynchus anatinus	32	274	0.96	0.02	0.2639	619	XP_039768665.1
ref|XP_028916949.1|	von Willebrand factor C and EGF domain-containing protein isoform X7 [Ornithorhynchus anatinus]	Ornithorhynchus anatinus	32	32	0.91	0.02	0.3	640	XP_028916949.1
ref|XP_028916946.1|	von Willebrand factor C and EGF domain-containing protein isoform X6 [Ornithorhynchus anatinus]	Ornithorhynchus anatinus	32	32	0.91	0.02	0.3	652	XP_028916946.1
ref|XP_028916945.1|	von Willebrand factor C and EGF domain-containing protein isoform X5 [Ornithorhynchus anatinus]	Ornithorhynchus anatinus	32	32	0.91	0.02	0.3	669	XP_028916945.1
ref|XP_028916943.1|	von Willebrand factor C and EGF domain-containing protein isoform X4 [Ornithorhynchus anatinus]	Ornithorhynchus anatinus	32	32	0.91	0.02	0.3	939	XP_028916943.1
ref|XP_028916942.1|	von Willebrand factor C and EGF domain-containing protein isoform X3 [Ornithorhynchus anatinus]	Ornithorhynchus anatinus	32	32	0.91	0.02	0.3	951	XP_028916942.1
ref|XP_028916941.1|	von Willebrand factor C and EGF domain-containing protein isoform X2 [Ornithorhynchus anatinus]	Ornithorhynchus anatinus	32	32	0.91	0.02	0.3	977	XP_028916941.1
ref|XP_028916940.1|	von Willebrand factor C and EGF domain-containing protein isoform X1 [Ornithorhynchus anatinus]	Ornithorhynchus anatinus	32	32	0.91	0.02	0.3	985	XP_028916940.1
ref|XP_039768138.1|	disintegrin and metalloproteinase domain-containing protein 28-like [Ornithorhynchus anatinus]	Ornithorhynchus anatinus	32	32	0.86	0.02	0.2545	1014	XP_039768138.1
ref|XP_028911283.1|	insulin receptor-related protein [Ornithorhynchus anatinus]	Ornithorhynchus anatinus	32	32	0.59	0.02	0.3269	1344	XP_028911283.1
ref|XP_028921018.2|	IgGFc-binding protein [Ornithorhynchus anatinus]	Ornithorhynchus anatinus	32	32	0.96	0.02	0.2714	2964	XP_028921018.2
ref|XP_039767684.1|	kinesin-like protein KIF12 isoform X4 [Ornithorhynchus anatinus]	Ornithorhynchus anatinus	31.6	31.6	0.78	0.027	0.3529	661	XP_039767684.1
ref|XP_039767682.1|	kinesin-like protein KIF12 isoform X2 [Ornithorhynchus anatinus]	Ornithorhynchus anatinus	31.6	31.6	0.78	0.027	0.3529	720	XP_039767682.1
ref|XP_039767683.1|	kinesin-like protein KIF12 isoform X3 [Ornithorhynchus anatinus]	Ornithorhynchus anatinus	31.6	31.6	0.78	0.027	0.3529	720	XP_039767683.1
ref|XP_039767681.1|	kinesin-like protein KIF12 isoform X1 [Ornithorhynchus anatinus]	Ornithorhynchus anatinus	31.6	31.6	0.78	0.027	0.3529	721	XP_039767681.1
ref|XP_028936807.1|	LOW QUALITY PROTEIN: laminin subunit gamma-1 [Ornithorhynchus anatinus]	Ornithorhynchus anatinus	31.6	31.6	0.88	0.028	0.3226	1654	XP_028936807.1
ref|XP_007657472.2|	disintegrin and metalloproteinase domain-containing protein 30 [Ornithorhynchus anatinus]	Ornithorhynchus anatinus	31.2	31.2	0.7	0.038	0.3721	711	XP_007657472.2
ref|XP_028924941.1|	integrin beta-2 [Ornithorhynchus anatinus]	Ornithorhynchus anatinus	31.2	31.2	0.91	0.038	0.3134	770	XP_028924941.1
ref|XP_007662455.2|	disintegrin and metalloproteinase domain-containing protein 1a-like [Ornithorhynchus anatinus]	Ornithorhynchus anatinus	31.2	31.2	0.8	0.038	0.3103	778	XP_007662455.2
ref|XP_039770242.1|	attractin-like protein 1 isoform X2 [Ornithorhynchus anatinus]	Ornithorhynchus anatinus	31.2	31.2	0.9	0.038	0.2787	1214	XP_039770242.1
ref|XP_039770241.1|	attractin-like protein 1 isoform X1 [Ornithorhynchus anatinus]	Ornithorhynchus anatinus	31.2	31.2	0.9	0.038	0.2787	1321	XP_039770241.1
ref|XP_001513893.2|	attractin-like protein 1 isoform X3 [Ornithorhynchus anatinus]	Ornithorhynchus anatinus	31.2	31.2	0.9	0.038	0.2787	1357	XP_001513893.2
ref|XP_028931101.1|	keratin-associated protein 1-3-like [Ornithorhynchus anatinus]	Ornithorhynchus anatinus	30.8	59.7	0.98	0.041	0.2857	137	XP_028931101.1
ref|XP_028934992.1|	fibulin-1 isoform X3 [Ornithorhynchus anatinus]	Ornithorhynchus anatinus	30.8	30.8	0.72	0.052	0.3409	686	XP_028934992.1
ref|XP_028934990.1|	fibulin-1 isoform X1 [Ornithorhynchus anatinus]	Ornithorhynchus anatinus	30.8	30.8	0.72	0.052	0.3409	707	XP_028934990.1
ref|XP_028921763.1|	LOW QUALITY PROTEIN: disintegrin and metalloproteinase domain-containing protein 18-like [Ornithorhynchus anatinus]	Ornithorhynchus anatinus	30.8	30.8	0.83	0.052	0.2549	836	XP_028921763.1
ref|XP_007662435.1|	keratin-associated protein 3-1-like [Ornithorhynchus anatinus]	Ornithorhynchus anatinus	30	30	0.65	0.061	0.3265	102	XP_007662435.1
ref|XP_028918552.1|	multiple epidermal growth factor-like domains protein 9 [Ornithorhynchus anatinus]	Ornithorhynchus anatinus	30.4	30.4	0.88	0.07	0.3167	496	XP_028918552.1
ref|XP_028937959.1|	scavenger receptor class F member 1 isoform X2 [Ornithorhynchus anatinus]	Ornithorhynchus anatinus	30.4	30.4	0.95	0.071	0.3056	669	XP_028937959.1
ref|XP_028910425.1|	tripartite motif-containing protein 42 [Ornithorhynchus anatinus]	Ornithorhynchus anatinus	30.4	30.4	0.88	0.071	0.25	721	XP_028910425.1
ref|XP_028937958.1|	scavenger receptor class F member 1 isoform X1 [Ornithorhynchus anatinus]	Ornithorhynchus anatinus	30.4	30.4	0.95	0.071	0.3056	813	XP_028937958.1
ref|XP_028921952.1|	disintegrin and metalloproteinase domain-containing protein 2 isoform X8 [Ornithorhynchus anatinus]	Ornithorhynchus anatinus	30	30	0.86	0.097	0.2903	720	XP_028921952.1
ref|XP_028921951.1|	disintegrin and metalloproteinase domain-containing protein 2 isoform X7 [Ornithorhynchus anatinus]	Ornithorhynchus anatinus	30	30	0.86	0.098	0.2903	721	XP_028921951.1
ref|XP_028921950.1|	disintegrin and metalloproteinase domain-containing protein 2 isoform X6 [Ornithorhynchus anatinus]	Ornithorhynchus anatinus	30	30	0.86	0.098	0.2903	722	XP_028921950.1
ref|XP_039767946.1|	disintegrin and metalloproteinase domain-containing protein 2 isoform X5 [Ornithorhynchus anatinus]	Ornithorhynchus anatinus	30	30	0.86	0.098	0.2903	734	XP_039767946.1
ref|XP_028921949.1|	disintegrin and metalloproteinase domain-containing protein 2 isoform X4 [Ornithorhynchus anatinus]	Ornithorhynchus anatinus	30	30	0.86	0.098	0.2903	736	XP_028921949.1
ref|XP_028911005.1|	disintegrin and metalloproteinase domain-containing protein 21-like [Ornithorhynchus anatinus]	Ornithorhynchus anatinus	30	30	0.78	0.098	0.3091	739	XP_028911005.1
ref|XP_028921948.1|	disintegrin and metalloproteinase domain-containing protein 2 isoform X3 [Ornithorhynchus anatinus]	Ornithorhynchus anatinus	30	30	0.86	0.098	0.2903	740	XP_028921948.1
ref|XP_028921947.1|	disintegrin and metalloproteinase domain-containing protein 2 isoform X2 [Ornithorhynchus anatinus]	Ornithorhynchus anatinus	30	30	0.86	0.098	0.2903	764	XP_028921947.1
ref|XP_028921946.1|	disintegrin and metalloproteinase domain-containing protein 2 isoform X1 [Ornithorhynchus anatinus]	Ornithorhynchus anatinus	30	30	0.86	0.098	0.2903	772	XP_028921946.1
ref|XP_028905454.1|	scavenger receptor class F member 2 [Ornithorhynchus anatinus]	Ornithorhynchus anatinus	30	30	0.91	0.098	0.2857	779	XP_028905454.1
ref|XP_028918870.1|	ectonucleotide pyrophosphatase/phosphodiesterase family member 2 isoform X3 [Ornithorhynchus anatinus]	Ornithorhynchus anatinus	30	30	0.8	0.098	0.3548	858	XP_028918870.1
ref|XP_028918869.1|	ectonucleotide pyrophosphatase/phosphodiesterase family member 2 isoform X2 [Ornithorhynchus anatinus]	Ornithorhynchus anatinus	30	30	0.8	0.098	0.3548	879	XP_028918869.1
ref|XP_028918868.1|	ectonucleotide pyrophosphatase/phosphodiesterase family member 2 isoform X1 [Ornithorhynchus anatinus]	Ornithorhynchus anatinus	30	30	0.8	0.098	0.3548	883	XP_028918868.1
ref|XP_028925249.1|	laminin subunit alpha-3 [Ornithorhynchus anatinus]	Ornithorhynchus anatinus	30	30	0.86	0.099	0.2687	3053	XP_028925249.1
ref|XP_001520629.1|	keratin-associated protein 2-3-like [Ornithorhynchus anatinus]	Ornithorhynchus anatinus	29.6	57.8	0.96	0.1	0.2903	125	XP_001520629.1
ref|XP_001519838.2|	keratin-associated protein 2-3-like [Ornithorhynchus anatinus]	Ornithorhynchus anatinus	29.6	57.8	0.96	0.1	0.2903	125	XP_001519838.2
ref|XP_007662048.2|	keratin-associated protein 11-1-like [Ornithorhynchus anatinus]	Ornithorhynchus anatinus	29.6	29.6	0.86	0.13	0.3036	240	XP_007662048.2
ref|XP_001513627.2|	integrin beta-like protein 1 isoform X1 [Ornithorhynchus anatinus]	Ornithorhynchus anatinus	29.6	29.6	0.8	0.13	0.3396	493	XP_001513627.2
ref|XP_039767201.1|	ephrin type-B receptor 6 isoform X2 [Ornithorhynchus anatinus]	Ornithorhynchus anatinus	29.6	29.6	0.73	0.13	0.3043	977	XP_039767201.1
ref|XP_028913379.1|	ephrin type-B receptor 6 isoform X1 [Ornithorhynchus anatinus]	Ornithorhynchus anatinus	29.6	29.6	0.73	0.13	0.3043	1034	XP_028913379.1
ref|XP_028931763.1|	receptor tyrosine-protein kinase erbB-2 [Ornithorhynchus anatinus]	Ornithorhynchus anatinus	29.6	29.6	0.73	0.14	0.2787	1251	XP_028931763.1
ref|XP_001520633.1|	keratin-associated protein 2-3-like [Ornithorhynchus anatinus]	Ornithorhynchus anatinus	29.3	57.4	0.96	0.14	0.2903	125	XP_001520633.1
ref|XP_028934993.1|	fibulin-1 isoform X4 [Ornithorhynchus anatinus]	Ornithorhynchus anatinus	29.3	29.3	0.68	0.18	0.3571	685	XP_028934993.1
ref|XP_028934991.1|	fibulin-1 isoform X2 [Ornithorhynchus anatinus]	Ornithorhynchus anatinus	29.3	29.3	0.68	0.18	0.3571	706	XP_028934991.1
ref|XP_039768137.1|	disintegrin and metalloproteinase domain-containing protein 7 [Ornithorhynchus anatinus]	Ornithorhynchus anatinus	29.3	29.3	0.86	0.18	0.2982	739	XP_039768137.1
ref|XP_028905575.1|	protein jagged-2 [Ornithorhynchus anatinus]	Ornithorhynchus anatinus	29.3	29.3	0.83	0.19	0.2941	1199	XP_028905575.1
ref|XP_003430812.1|	protein sprouty homolog 2 [Ornithorhynchus anatinus]	Ornithorhynchus anatinus	28.9	28.9	0.77	0.24	0.2985	316	XP_003430812.1
ref|XP_028904067.1|	vitamin K-dependent protein Z isoform X3 [Ornithorhynchus anatinus]	Ornithorhynchus anatinus	28.9	28.9	0.83	0.25	0.2857	386	XP_028904067.1
ref|XP_007666877.2|	vitamin K-dependent protein Z isoform X2 [Ornithorhynchus anatinus]	Ornithorhynchus anatinus	28.9	28.9	0.83	0.25	0.2857	436	XP_007666877.2
ref|XP_039770864.1|	vitamin K-dependent protein Z isoform X1 [Ornithorhynchus anatinus]	Ornithorhynchus anatinus	28.9	28.9	0.83	0.25	0.2857	477	XP_039770864.1
ref|XP_028920910.1|	disintegrin and metalloproteinase domain-containing protein 9 [Ornithorhynchus anatinus]	Ornithorhynchus anatinus	28.9	28.9	0.78	0.25	0.2727	821	XP_028920910.1
ref|XP_039766690.1|	LOW QUALITY PROTEIN: proprotein convertase subtilisin/kexin type 5 [Ornithorhynchus anatinus]	Ornithorhynchus anatinus	28.9	28.9	0.81	0.26	0.2833	1985	XP_039766690.1
ref|XP_028934937.1|	signal peptide, CUB and EGF-like domain-containing protein 1 isoform X4 [Ornithorhynchus anatinus]	Ornithorhynchus anatinus	28.5	28.5	0.86	0.35	0.3065	924	XP_028934937.1
ref|XP_028934936.1|	signal peptide, CUB and EGF-like domain-containing protein 1 isoform X3 [Ornithorhynchus anatinus]	Ornithorhynchus anatinus	28.5	28.5	0.86	0.35	0.3065	984	XP_028934936.1
ref|XP_028934935.1|	signal peptide, CUB and EGF-like domain-containing protein 1 isoform X2 [Ornithorhynchus anatinus]	Ornithorhynchus anatinus	28.5	28.5	0.86	0.35	0.3065	993	XP_028934935.1
ref|XP_028934934.1|	signal peptide, CUB and EGF-like domain-containing protein 1 isoform X1 [Ornithorhynchus anatinus]	Ornithorhynchus anatinus	28.5	28.5	0.86	0.35	0.3065	1014	XP_028934934.1
ref|XP_039769314.1|	kielin/chordin-like protein [Ornithorhynchus anatinus]	Ornithorhynchus anatinus	28.5	56.2	0.91	0.35	0.2763	1641	XP_039769314.1
ref|XP_007663862.2|	disintegrin and metalloproteinase domain-containing protein 30-like [Ornithorhynchus anatinus]	Ornithorhynchus anatinus	28.1	28.1	0.88	0.48	0.3148	703	XP_007663862.2
ref|XP_028922198.2|	disintegrin and metalloproteinase domain-containing protein 28 [Ornithorhynchus anatinus]	Ornithorhynchus anatinus	28.1	28.1	0.88	0.48	0.2593	704	XP_028922198.2
ref|XP_007656330.3|	disintegrin and metalloproteinase domain-containing protein 30-like [Ornithorhynchus anatinus]	Ornithorhynchus anatinus	28.1	28.1	0.93	0.48	0.2687	745	XP_007656330.3
ref|XP_028911560.1|	very low-density lipoprotein receptor isoform X3 [Ornithorhynchus anatinus]	Ornithorhynchus anatinus	28.1	28.1	0.95	0.48	0.3051	797	XP_028911560.1
ref|XP_028911559.1|	very low-density lipoprotein receptor isoform X2 [Ornithorhynchus anatinus]	Ornithorhynchus anatinus	28.1	28.1	0.95	0.48	0.3051	846	XP_028911559.1
ref|XP_028911556.1|	very low-density lipoprotein receptor isoform X1 [Ornithorhynchus anatinus]	Ornithorhynchus anatinus	28.1	28.1	0.95	0.48	0.3051	872	XP_028911556.1
ref|XP_028935588.1|	vascular endothelial growth factor D [Ornithorhynchus anatinus]	Ornithorhynchus anatinus	27.7	27.7	0.91	0.64	0.25	354	XP_028935588.1
ref|XP_028913688.1|	uromodulin [Ornithorhynchus anatinus]	Ornithorhynchus anatinus	27.7	27.7	0.91	0.65	0.2941	637	XP_028913688.1
ref|XP_028926273.1|	LOW QUALITY PROTEIN: fibrillin-1 [Ornithorhynchus anatinus]	Ornithorhynchus anatinus	27.7	27.7	0.93	0.67	0.2917	2864	XP_028926273.1
ref|XP_028934750.1|	stabilin-2 isoform X2 [Ornithorhynchus anatinus]	Ornithorhynchus anatinus	27.3	27.3	0.93	0.92	0.2969	2552	XP_028934750.1
ref|XP_028934748.1|	stabilin-2 isoform X1 [Ornithorhynchus anatinus]	Ornithorhynchus anatinus	27.3	27.3	0.93	0.92	0.2969	2563	XP_028934748.1
ref|XP_028926261.1|	disintegrin and metalloproteinase domain-containing protein 10 [Ornithorhynchus anatinus]	Ornithorhynchus anatinus	26.9	26.9	0.93	1.2	0.2405	749	XP_028926261.1
ref|XP_028909680.1|	transcriptional repressor NF-X1 isoform X2 [Ornithorhynchus anatinus]	Ornithorhynchus anatinus	26.9	26.9	0.95	1.2	0.2459	1104	XP_028909680.1
ref|XP_028909679.1|	transcriptional repressor NF-X1 isoform X1 [Ornithorhynchus anatinus]	Ornithorhynchus anatinus	26.9	26.9	0.95	1.2	0.2459	1123	XP_028909679.1
ref|XP_028910767.1|	late cornified envelope protein 2A-like [Ornithorhynchus anatinus]	Ornithorhynchus anatinus	26.6	26.6	0.95	1.4	0.2985	123	XP_028910767.1
ref|XP_028927346.1|	low-density lipoprotein receptor-related protein 2 isoform X5 [Ornithorhynchus anatinus]	Ornithorhynchus anatinus	26.6	26.6	0.98	1.7	0.3226	4612	XP_028927346.1
ref|XP_028924283.1|	sushi, nidogen and EGF-like domain-containing protein 1 isoform X5 [Ornithorhynchus anatinus]	Ornithorhynchus anatinus	26.2	26.2	0.59	2.4	0.3514	1443	XP_028924283.1
ref|XP_028924281.1|	sushi, nidogen and EGF-like domain-containing protein 1 isoform X4 [Ornithorhynchus anatinus]	Ornithorhynchus anatinus	26.2	26.2	0.59	2.4	0.3514	1451	XP_028924281.1
ref|XP_007667372.2|	sushi, nidogen and EGF-like domain-containing protein 1 isoform X3 [Ornithorhynchus anatinus]	Ornithorhynchus anatinus	26.2	26.2	0.59	2.4	0.3514	1462	XP_007667372.2
ref|XP_028924279.1|	sushi, nidogen and EGF-like domain-containing protein 1 isoform X2 [Ornithorhynchus anatinus]	Ornithorhynchus anatinus	26.2	26.2	0.59	2.4	0.3514	1463	XP_028924279.1
ref|XP_028924278.1|	sushi, nidogen and EGF-like domain-containing protein 1 isoform X1 [Ornithorhynchus anatinus]	Ornithorhynchus anatinus	26.2	26.2	0.59	2.4	0.3514	1501	XP_028924278.1
ref|XP_028922159.1|	twisted gastrulation protein homolog 1 [Ornithorhynchus anatinus]	Ornithorhynchus anatinus	25.8	25.8	0.54	3	0.3333	223	XP_028922159.1
ref|XP_028936998.1|	kazal-type serine protease inhibitor domain-containing protein 1 [Ornithorhynchus anatinus]	Ornithorhynchus anatinus	25.8	25.8	0.49	3.1	0.3333	293	XP_028936998.1
ref|XP_028914834.1|	disintegrin and metalloproteinase domain-containing protein 8 isoform X2 [Ornithorhynchus anatinus]	Ornithorhynchus anatinus	25.8	25.8	0.63	3.2	0.3077	858	XP_028914834.1
ref|XP_028930089.1|	insulin-like growth factor-binding protein 7 [Ornithorhynchus anatinus]	Ornithorhynchus anatinus	25.4	25.4	0.47	4.3	0.3667	321	XP_028930089.1
ref|XP_028918886.1|	E3 ubiquitin-protein ligase HECW1 isoform X1 [Ornithorhynchus anatinus]	Ornithorhynchus anatinus	25.4	25.4	0.63	4.5	0.3095	1650	XP_028918886.1
ref|XP_039768930.1|	chordin isoform X3 [Ornithorhynchus anatinus]	Ornithorhynchus anatinus	25	25	0.36	6.1	0.5	961	XP_039768930.1
ref|XP_007663441.1|	chordin isoform X2 [Ornithorhynchus anatinus]	Ornithorhynchus anatinus	25	25	0.36	6.1	0.5	971	XP_007663441.1
ref|XP_007663440.1|	chordin isoform X1 [Ornithorhynchus anatinus]	Ornithorhynchus anatinus	25	25	0.36	6.1	0.5	978	XP_007663440.1
ref|XP_039770285.1|	ADAMTS-like protein 2 [Ornithorhynchus anatinus]	Ornithorhynchus anatinus	25	25	0.57	6.1	0.3143	1027	XP_039770285.1
ref|XP_028925031.1|	collagen alpha-3(IV) chain isoform X2 [Ornithorhynchus anatinus]	Ornithorhynchus anatinus	24.3	24.3	0.29	12	0.5	1624	XP_028925031.1
ref|XP_028925030.1|	collagen alpha-3(IV) chain isoform X1 [Ornithorhynchus anatinus]	Ornithorhynchus anatinus	24.3	24.3	0.29	12	0.5	1680	XP_028925030.1
ref|XP_028936141.1|	cartilage matrix protein [Ornithorhynchus anatinus]	Ornithorhynchus anatinus	23.9	23.9	0.37	16	0.3913	528	XP_028936141.1
ref|XP_028930907.1|	progranulin isoform X5 [Ornithorhynchus anatinus]	Ornithorhynchus anatinus	23.9	23.9	0.96	16	0.2371	672	XP_028930907.1
ref|XP_028930906.1|	progranulin isoform X3 [Ornithorhynchus anatinus]	Ornithorhynchus anatinus	23.9	23.9	0.96	16	0.2371	690	XP_028930906.1
ref|XP_028930904.1|	progranulin isoform X2 [Ornithorhynchus anatinus]	Ornithorhynchus anatinus	23.9	23.9	0.96	16	0.2371	759	XP_028930904.1
ref|XP_028930903.1|	progranulin isoform X1 [Ornithorhynchus anatinus]	Ornithorhynchus anatinus	23.9	23.9	0.96	16	0.2371	767	XP_028930903.1
ref|XP_039766166.1|	formylglycine-generating enzyme isoform X3 [Ornithorhynchus anatinus]	Ornithorhynchus anatinus	23.5	23.5	0.24	21	0.6	325	XP_039766166.1
ref|XP_039766165.1|	formylglycine-generating enzyme isoform X2 [Ornithorhynchus anatinus]	Ornithorhynchus anatinus	23.5	23.5	0.24	21	0.6	364	XP_039766165.1
ref|XP_028906945.1|	formylglycine-generating enzyme isoform X1 [Ornithorhynchus anatinus]	Ornithorhynchus anatinus	23.5	23.5	0.24	21	0.6	366	XP_028906945.1
ref|XP_028923171.1|	teneurin-1 isoform X3 [Ornithorhynchus anatinus]	Ornithorhynchus anatinus	23.5	23.5	0.18	22	0.6364	2556	XP_028923171.1
ref|XP_039768303.1|	teneurin-1 isoform X2 [Ornithorhynchus anatinus]	Ornithorhynchus anatinus	23.5	23.5	0.18	22	0.6364	2665	XP_039768303.1
ref|XP_028923167.1|	teneurin-1 isoform X1 [Ornithorhynchus anatinus]	Ornithorhynchus anatinus	23.5	23.5	0.18	22	0.6364	2716	XP_028923167.1
ref|XP_028908159.1|	synaptotagmin-like protein 3 isoform X2 [Ornithorhynchus anatinus]	Ornithorhynchus anatinus	22.7	22.7	0.5	41	0.3438	513	XP_028908159.1
ref|XP_039767073.1|	synaptotagmin-like protein 3 isoform X1 [Ornithorhynchus anatinus]	Ornithorhynchus anatinus	22.7	22.7	0.5	41	0.3438	547	XP_039767073.1
ref|XP_028923576.1|	heparan-sulfate 6-O-sulfotransferase 2 [Ornithorhynchus anatinus]	Ornithorhynchus anatinus	22.3	22.3	0.22	56	0.5	424	XP_028923576.1
ref|XP_028917440.1|	tesmin isoform X2 [Ornithorhynchus anatinus]	Ornithorhynchus anatinus	22.3	22.3	0.34	56	0.381	475	XP_028917440.1
ref|XP_028907014.1|	adrenocortical dysplasia protein homolog [Ornithorhynchus anatinus]	Ornithorhynchus anatinus	22.3	22.3	0.32	56	0.4	495	XP_028907014.1
ref|XP_028917438.1|	tesmin isoform X1 [Ornithorhynchus anatinus]	Ornithorhynchus anatinus	22.3	22.3	0.34	56	0.381	499	XP_028917438.1
ref|XP_039768127.1|	zinc finger protein basonuclin-1 [Ornithorhynchus anatinus]	Ornithorhynchus anatinus	22.3	22.3	0.49	57	0.2667	901	XP_039768127.1
ref|XP_028915226.1|	mucin-5AC-like [Ornithorhynchus anatinus]	Ornithorhynchus anatinus	22.3	22.3	0.27	58	0.4348	2717	XP_028915226.1
ref|XP_007670528.2|	TNF receptor-associated factor 5 [Ornithorhynchus anatinus]	Ornithorhynchus anatinus	21.9	21.9	0.22	78	0.5	560	XP_007670528.2

## Sheet: MT1A vs Lizard
MT1A (P04731) vs. Lizard	Description	Scientific Name	Max Score	Total Score	Query Cover	E value	Per. Ident	Acc. Len	Accession
ref|XP_008106734.1|	PREDICTED: LOW QUALITY PROTEIN: metallothionein-1-like [Anolis carolinensis]	Anolis carolinensis	77.4	77.4	0.88	7e-21	0.6071	71	XP_008106734.1
ref|XP_008117339.1|	PREDICTED: keratin-associated protein 4-4 [Anolis carolinensis]	Anolis carolinensis	45.1	341	0.96	4e-07	0.3649	298	XP_008117339.1
ref|XP_008120256.2|	PREDICTED: platelet endothelial aggregation receptor 1 [Anolis carolinensis]	Anolis carolinensis	41.2	140	0.91	9e-06	0.371	1013	XP_008120256.2
ref|XP_003222176.1|	PREDICTED: integrin beta-1 isoform X2 [Anolis carolinensis]	Anolis carolinensis	40.8	66.2	0.91	1e-05	0.3621	801	XP_003222176.1
ref|XP_008110543.1|	PREDICTED: integrin beta-1 isoform X1 [Anolis carolinensis]	Anolis carolinensis	40.8	66.2	0.91	1e-05	0.3621	804	XP_008110543.1
ref|NP_001306709.1|	keratin-associated protein 10-7-like [Anolis carolinensis]	Anolis carolinensis	37.7	120	0.95	0.0001	0.4545	228	NP_001306709.1
ref|XP_008117340.1|	PREDICTED: keratin-associated protein 4-11 [Anolis carolinensis]	Anolis carolinensis	37.7	250	0.93	0.0001	0.3088	285	XP_008117340.1
ref|XP_016848779.1|	PREDICTED: myoD family inhibitor isoform X2 [Anolis carolinensis]	Anolis carolinensis	34.3	85.5	0.88	0.002	0.3276	258	XP_016848779.1
ref|XP_008107898.1|	PREDICTED: myoD family inhibitor isoform X1 [Anolis carolinensis]	Anolis carolinensis	34.3	85.5	0.88	0.002	0.3276	291	XP_008107898.1
gb|AHA62408.1|	epidermal differentiation protein [Anolis carolinensis]	Anolis carolinensis	33.5	33.5	0.9	0.003	0.3559	125	AHA62408.1
ref|XP_008110840.1|	PREDICTED: integrin beta-8 isoform X3 [Anolis carolinensis]	Anolis carolinensis	33.9	33.9	0.77	0.003	0.3469	659	XP_008110840.1
ref|XP_008110839.1|	PREDICTED: integrin beta-8 isoform X2 [Anolis carolinensis]	Anolis carolinensis	33.9	33.9	0.77	0.003	0.3469	738	XP_008110839.1
ref|XP_003222192.1|	PREDICTED: integrin beta-8 isoform X1 [Anolis carolinensis]	Anolis carolinensis	33.9	33.9	0.77	0.003	0.3469	739	XP_003222192.1
ref|NP_001289485.1|	cysteine rich eggshell membrane protein-like precursor [Anolis carolinensis]	Anolis carolinensis	33.9	63.5	0.86	0.004	0.3455	2704	NP_001289485.1
ref|XP_008122904.2|	PREDICTED: NFX1-type zinc finger-containing protein 1 [Anolis carolinensis]	Anolis carolinensis	33.5	79.7	0.9	0.005	0.3393	1079	XP_008122904.2
ref|XP_016853733.1|	PREDICTED: NFX1-type zinc finger-containing protein 1 [Anolis carolinensis]	Anolis carolinensis	33.5	79.7	0.9	0.005	0.3393	1627	XP_016853733.1
ref|XP_016851895.1|	PREDICTED: laminin subunit alpha-2 [Anolis carolinensis]	Anolis carolinensis	33.5	114	0.93	0.005	0.2778	3138	XP_016851895.1
ref|XP_016848495.1|	PREDICTED: laminin subunit alpha-5 [Anolis carolinensis]	Anolis carolinensis	33.5	114	0.93	0.005	0.3117	3713	XP_016848495.1
ref|XP_008115326.1|	PREDICTED: cysteine-rich with EGF-like domain protein 2 [Anolis carolinensis]	Anolis carolinensis	33.1	84.7	0.95	0.006	0.3134	350	XP_008115326.1
ref|XP_008113033.1|	PREDICTED: attractin-like protein 1 isoform X3 [Anolis carolinensis]	Anolis carolinensis	33.1	33.1	0.9	0.007	0.3	1322	XP_008113033.1
ref|XP_008113031.1|	PREDICTED: attractin-like protein 1 isoform X2 [Anolis carolinensis]	Anolis carolinensis	33.1	33.1	0.9	0.007	0.3	1332	XP_008113031.1
ref|XP_016846499.1|	PREDICTED: proprotein convertase subtilisin/kexin type 5 isoform X2 [Anolis carolinensis]	Anolis carolinensis	33.1	57	0.93	0.007	0.381	1376	XP_016846499.1
ref|XP_003223550.2|	PREDICTED: attractin-like protein 1 isoform X1 [Anolis carolinensis]	Anolis carolinensis	33.1	33.1	0.9	0.007	0.3	1380	XP_003223550.2
gb|AEX30647.1|	spry2 [Anolis carolinensis]	Anolis carolinensis	32.7	32.7	0.75	0.008	0.3636	205	AEX30647.1
ref|XP_008120027.1|	PREDICTED: pulmonary surfactant-associated protein C [Anolis carolinensis]	Anolis carolinensis	32.7	63.5	0.91	0.009	0.34	256	XP_008120027.1
ref|XP_003217425.1|	PREDICTED: protein sprouty homolog 4 [Anolis carolinensis]	Anolis carolinensis	32.7	32.7	0.75	0.009	0.3333	300	XP_003217425.1
ref|XP_003218735.1|	PREDICTED: protein sprouty homolog 2 [Anolis carolinensis]	Anolis carolinensis	32.7	32.7	0.75	0.009	0.3636	313	XP_003218735.1
ref|XP_008117663.1|	PREDICTED: LOW QUALITY PROTEIN: scavenger receptor class F member 1 [Anolis carolinensis]	Anolis carolinensis	32.7	58.9	0.96	0.009	0.3167	600	XP_008117663.1
ref|XP_003216768.2|	PREDICTED: integrin beta-7 [Anolis carolinensis]	Anolis carolinensis	32.7	32.7	0.9	0.009	0.2679	775	XP_003216768.2
ref|XP_016847503.1|	PREDICTED: multiple epidermal growth factor-like domains protein 6 [Anolis carolinensis]	Anolis carolinensis	32.7	143	0.95	0.009	0.3125	1377	XP_016847503.1
ref|XP_008118176.1|	PREDICTED: laminin subunit alpha-1 isoform X3 [Anolis carolinensis]	Anolis carolinensis	32.7	84.3	0.98	0.009	0.3	3038	XP_008118176.1
ref|XP_016852619.1|	PREDICTED: laminin subunit alpha-1 isoform X2 [Anolis carolinensis]	Anolis carolinensis	32.7	84.3	0.98	0.009	0.3	3090	XP_016852619.1
ref|XP_008118175.1|	PREDICTED: laminin subunit alpha-1 isoform X1 [Anolis carolinensis]	Anolis carolinensis	32.7	84.3	0.98	0.009	0.3	3091	XP_008118175.1
ref|XP_008105202.1|	PREDICTED: transmembrane protein FAM155A isoform X1 [Anolis carolinensis]	Anolis carolinensis	32.3	55.1	0.83	0.012	0.4194	413	XP_008105202.1
ref|XP_008123835.1|	PREDICTED: cysteine-rich motor neuron 1 protein [Anolis carolinensis]	Anolis carolinensis	32.3	78.5	0.91	0.012	0.4706	1042	XP_008123835.1
ref|XP_016849684.1|	PREDICTED: extracellular matrix protein FRAS1-like [Anolis carolinensis]	Anolis carolinensis	32	151	0.96	0.017	0.2842	756	XP_016849684.1
ref|XP_008111418.1|	PREDICTED: disintegrin and metalloproteinase domain-containing protein 11 isoform X4 [Anolis carolinensis]	Anolis carolinensis	32	32	0.86	0.017	0.2642	776	XP_008111418.1
ref|XP_008111417.1|	PREDICTED: disintegrin and metalloproteinase domain-containing protein 11 isoform X3 [Anolis carolinensis]	Anolis carolinensis	32	32	0.86	0.017	0.2642	777	XP_008111417.1
ref|XP_016850009.1|	PREDICTED: disintegrin and metalloproteinase domain-containing protein 11 isoform X2 [Anolis carolinensis]	Anolis carolinensis	32	32	0.86	0.017	0.2642	781	XP_016850009.1
ref|XP_016850008.1|	PREDICTED: disintegrin and metalloproteinase domain-containing protein 11 isoform X1 [Anolis carolinensis]	Anolis carolinensis	32	32	0.86	0.017	0.2642	785	XP_016850008.1
ref|XP_003216070.1|	PREDICTED: LOW QUALITY PROTEIN: usherin [Anolis carolinensis]	Anolis carolinensis	32	55.1	0.9	0.017	0.3026	5205	XP_003216070.1
ref|XP_008117348.1|	PREDICTED: integrin beta-6 [Anolis carolinensis]	Anolis carolinensis	31.6	31.6	0.78	0.023	0.3043	788	XP_008117348.1
ref|XP_003224291.1|	PREDICTED: slit homolog 1 protein isoform X1 [Anolis carolinensis]	Anolis carolinensis	31.6	54.7	0.88	0.023	0.3051	1529	XP_003224291.1
ref|XP_008114998.1|	PREDICTED: N-acetylglucosamine-1-phosphodiester alpha-N-acetylglucosaminidase isoform X2 [Anolis carolinensis]	Anolis carolinensis	31.2	58.1	0.8	0.032	0.3091	584	XP_008114998.1
ref|XP_008120315.2|	PREDICTED: LOW QUALITY PROTEIN: integrin beta-2 [Anolis carolinensis]	Anolis carolinensis	31.2	56.6	0.91	0.032	0.2716	774	XP_008120315.2
ref|XP_008118013.1|	PREDICTED: scavenger receptor class F member 2 isoform X3 [Anolis carolinensis]	Anolis carolinensis	31.2	54.7	0.93	0.032	0.3108	837	XP_008118013.1
ref|XP_016852563.1|	PREDICTED: scavenger receptor class F member 2 isoform X2 [Anolis carolinensis]	Anolis carolinensis	31.2	54.7	0.93	0.032	0.3108	920	XP_016852563.1
ref|XP_008118011.1|	PREDICTED: scavenger receptor class F member 2 isoform X1 [Anolis carolinensis]	Anolis carolinensis	31.2	54.7	0.93	0.032	0.3108	986	XP_008118011.1
ref|XP_003222177.1|	PREDICTED: von Willebrand factor D and EGF domain-containing protein [Anolis carolinensis]	Anolis carolinensis	30.8	30.8	0.83	0.041	0.3279	211	XP_003222177.1
ref|XP_008110258.1|	PREDICTED: protein sprouty homolog 1 [Anolis carolinensis]	Anolis carolinensis	30.4	30.4	0.75	0.058	0.283	320	XP_008110258.1
ref|XP_008119052.2|	PREDICTED: multiple epidermal growth factor-like domains protein 11 [Anolis carolinensis]	Anolis carolinensis	30.4	30.4	0.93	0.06	0.2899	702	XP_008119052.2
ref|XP_016848381.1|	PREDICTED: laminin subunit alpha-3 [Anolis carolinensis]	Anolis carolinensis	30.4	30.4	0.81	0.061	0.2568	3414	XP_016848381.1
ref|XP_008109304.1|	PREDICTED: protein kinase C-binding protein NELL2 isoform X3 [Anolis carolinensis]	Anolis carolinensis	30	30	0.63	0.082	0.3696	765	XP_008109304.1
ref|XP_008109303.1|	PREDICTED: protein kinase C-binding protein NELL2 isoform X2 [Anolis carolinensis]	Anolis carolinensis	30	30	0.63	0.083	0.3696	811	XP_008109303.1
ref|XP_008107650.1|	PREDICTED: integrin beta-5 [Anolis carolinensis]	Anolis carolinensis	30	52.4	0.95	0.083	0.2941	811	XP_008107650.1
ref|XP_003221319.1|	PREDICTED: protein kinase C-binding protein NELL2 isoform X1 [Anolis carolinensis]	Anolis carolinensis	30	30	0.63	0.083	0.3696	812	XP_003221319.1
ref|XP_003225362.1|	PREDICTED: NF-X1-type zinc finger protein NFXL1 [Anolis carolinensis]	Anolis carolinensis	30	30	0.55	0.083	0.3714	886	XP_003225362.1
ref|XP_008117809.1|	PREDICTED: regulator of telomere elongation helicase 1 isoform X4 [Anolis carolinensis]	Anolis carolinensis	30	53.5	0.83	0.083	0.3864	1251	XP_008117809.1
ref|XP_008117808.1|	PREDICTED: regulator of telomere elongation helicase 1 isoform X3 [Anolis carolinensis]	Anolis carolinensis	30	53.5	0.83	0.083	0.3864	1252	XP_008117808.1
ref|XP_008117807.1|	PREDICTED: regulator of telomere elongation helicase 1 isoform X2 [Anolis carolinensis]	Anolis carolinensis	30	53.5	0.83	0.083	0.3864	1289	XP_008117807.1
ref|XP_008117805.1|	PREDICTED: regulator of telomere elongation helicase 1 isoform X1 [Anolis carolinensis]	Anolis carolinensis	30	53.5	0.83	0.083	0.3864	1290	XP_008117805.1
ref|XP_008120203.1|	PREDICTED: multiple epidermal growth factor-like domains protein 6 [Anolis carolinensis]	Anolis carolinensis	30	131	0.96	0.083	0.3065	1556	XP_008120203.1
ref|XP_016853836.1|	PREDICTED: SCO-spondin [Anolis carolinensis]	Anolis carolinensis	30	178	0.96	0.084	0.3019	5743	XP_016853836.1
ref|XP_008109283.1|	PREDICTED: wnt inhibitory factor 1 [Anolis carolinensis]	Anolis carolinensis	29.6	29.6	0.67	0.11	0.28	379	XP_008109283.1
ref|XP_003226686.1|	PREDICTED: multiple epidermal growth factor-like domains protein 9 [Anolis carolinensis]	Anolis carolinensis	29.6	29.6	0.86	0.11	0.2951	505	XP_003226686.1
ref|XP_008101486.1|	PREDICTED: proprotein convertase subtilisin/kexin type 5 isoform X1 [Anolis carolinensis]	Anolis carolinensis	29.6	29.6	0.63	0.11	0.3261	912	XP_008101486.1
ref|XP_008104964.1|	PREDICTED: disintegrin and metalloproteinase domain-containing protein 12 [Anolis carolinensis]	Anolis carolinensis	29.6	29.6	0.91	0.11	0.2941	936	XP_008104964.1
ref|XP_008109151.1|	PREDICTED: otogelin-like protein [Anolis carolinensis]	Anolis carolinensis	29.6	98.6	0.93	0.12	0.3158	3161	XP_008109151.1
ref|XP_016849622.1|	PREDICTED: extracellular matrix protein FRAS1 [Anolis carolinensis]	Anolis carolinensis	29.6	51.2	0.96	0.12	0.2833	3164	XP_016849622.1
ref|XP_016848621.1|	PREDICTED: otogelin [Anolis carolinensis]	Anolis carolinensis	29.6	124	0.95	0.12	0.2833	3351	XP_016848621.1
ref|XP_008123190.1|	PREDICTED: epidermal growth factor-like protein 7 [Anolis carolinensis]	Anolis carolinensis	29.3	29.3	0.86	0.15	0.2453	274	XP_008123190.1
ref|XP_008111426.1|	PREDICTED: granulins [Anolis carolinensis]	Anolis carolinensis	29.3	203	0.98	0.16	0.3276	762	XP_008111426.1
ref|XP_016849815.1|	PREDICTED: von Willebrand factor D and EGF domain-containing protein [Anolis carolinensis]	Anolis carolinensis	29.3	83.5	0.95	0.16	0.2941	1951	XP_016849815.1
ref|XP_008101758.1|	PREDICTED: apoptosis regulatory protein Siva isoform X1 [Anolis carolinensis]	Anolis carolinensis	28.9	28.9	0.59	0.19	0.3043	178	XP_008101758.1
ref|XP_003220703.1|	PREDICTED: dnaJ homolog subfamily C member 5 [Anolis carolinensis]	Anolis carolinensis	28.9	28.9	0.34	0.2	0.4762	199	XP_003220703.1
ref|XP_008110047.1|	PREDICTED: vascular endothelial growth factor C isoform X3 [Anolis carolinensis]	Anolis carolinensis	28.9	28.9	0.86	0.21	0.3036	353	XP_008110047.1
ref|XP_003221689.1|	PREDICTED: vascular endothelial growth factor C isoform X2 [Anolis carolinensis]	Anolis carolinensis	28.9	28.9	0.86	0.21	0.3036	424	XP_003221689.1
ref|XP_008110046.1|	PREDICTED: vascular endothelial growth factor C isoform X1 [Anolis carolinensis]	Anolis carolinensis	28.9	28.9	0.86	0.21	0.3036	425	XP_008110046.1
ref|XP_008119309.1|	PREDICTED: zonadhesin [Anolis carolinensis]	Anolis carolinensis	28.9	51.6	0.75	0.21	0.3684	979	XP_008119309.1
ref|XP_008114057.1|	PREDICTED: von Willebrand factor C and EGF domain-containing protein isoform X3 [Anolis carolinensis]	Anolis carolinensis	28.9	52.4	0.91	0.21	0.3077	993	XP_008114057.1
ref|XP_016851050.1|	PREDICTED: von Willebrand factor C and EGF domain-containing protein isoform X2 [Anolis carolinensis]	Anolis carolinensis	28.9	52.4	0.91	0.21	0.3077	997	XP_016851050.1
ref|XP_008114056.1|	PREDICTED: von Willebrand factor C and EGF domain-containing protein isoform X1 [Anolis carolinensis]	Anolis carolinensis	28.9	52.4	0.91	0.21	0.3077	998	XP_008114056.1
ref|XP_008121299.1|	PREDICTED: LOW QUALITY PROTEIN: NFX1-type zinc finger-containing protein 1 [Anolis carolinensis]	Anolis carolinensis	28.9	53.5	0.86	0.22	0.3182	1908	XP_008121299.1
ref|XP_016852683.1|	PREDICTED: kielin/chordin-like protein [Anolis carolinensis]	Anolis carolinensis	28.9	53.5	0.91	0.22	0.28	2217	XP_016852683.1
gb|AHA62409.1|	epidermal differentiation protein variant a [Anolis carolinensis]	Anolis carolinensis	27.7	51.2	0.75	0.22	0.3889	61	AHA62409.1
ref|XP_008108287.1|	PREDICTED: WAP four-disulfide core domain protein 5 [Anolis carolinensis]	Anolis carolinensis	28.5	53.9	0.88	0.23	0.3226	127	XP_008108287.1
ref|XP_008118058.1|	PREDICTED: zinc metalloproteinase-disintegrin-like NaMP isoform X2 [Anolis carolinensis]	Anolis carolinensis	28.5	28.5	0.63	0.29	0.359	834	XP_008118058.1
ref|XP_016852588.1|	PREDICTED: zinc metalloproteinase-disintegrin-like NaMP isoform X1 [Anolis carolinensis]	Anolis carolinensis	28.5	28.5	0.63	0.29	0.359	842	XP_016852588.1
ref|XP_008107692.1|	PREDICTED: lysine-specific demethylase 4A [Anolis carolinensis]	Anolis carolinensis	28.5	28.5	0.54	0.3	0.303	1048	XP_008107692.1
ref|XP_003221276.1|	PREDICTED: placenta-specific gene 8 protein [Anolis carolinensis]	Anolis carolinensis	28.1	55.1	0.88	0.3	0.2593	112	XP_003221276.1
ref|XP_008122712.1|	PREDICTED: E3 ubiquitin-protein ligase RNF31 [Anolis carolinensis]	Anolis carolinensis	28.1	28.1	0.54	0.39	0.3939	289	XP_008122712.1
ref|XP_008112871.1|	PREDICTED: protein sprouty homolog 3 [Anolis carolinensis]	Anolis carolinensis	28.1	51.6	0.83	0.39	0.2787	301	XP_008112871.1
ref|XP_008123336.1|	PREDICTED: E3 ubiquitin-protein ligase RNF31 [Anolis carolinensis]	Anolis carolinensis	28.1	28.1	0.54	0.41	0.3939	1076	XP_008123336.1
tpg|DAA34816.1|	TPA: von Willebrand factor [Anolis carolinensis]	Anolis carolinensis	28.1	53.5	0.9	0.41	0.3265	1849	DAA34816.1
ref|XP_016850549.1|	PREDICTED: LOW QUALITY PROTEIN: teneurin-2 [Anolis carolinensis]	Anolis carolinensis	28.1	51.2	0.83	0.41	0.3273	2793	XP_016850549.1
ref|XP_016849405.1|	PREDICTED: von Willebrand factor [Anolis carolinensis]	Anolis carolinensis	28.1	100	1	0.41	0.3265	2794	XP_016849405.1
ref|XP_016852294.1|	PREDICTED: keratin-associated protein 5-10-like [Anolis carolinensis]	Anolis carolinensis	27.7	27.7	0.37	0.5	0.4167	172	XP_016852294.1
ref|XP_003229640.2|	PREDICTED: protein FAM76A [Anolis carolinensis]	Anolis carolinensis	27.7	27.7	0.72	0.54	0.3396	375	XP_003229640.2
ref|XP_008115272.1|	PREDICTED: IgGFc-binding protein [Anolis carolinensis]	Anolis carolinensis	27.7	52	0.88	0.56	0.2586	1602	XP_008115272.1
ref|XP_016848727.1|	PREDICTED: mucin-5B [Anolis carolinensis]	Anolis carolinensis	27.7	52.4	0.91	0.56	0.4286	2125	XP_016848727.1
ref|XP_008115306.1|	PREDICTED: IgGFc-binding protein [Anolis carolinensis]	Anolis carolinensis	27.7	53.9	0.95	0.56	0.3214	2992	XP_008115306.1
ref|XP_016848704.1|	PREDICTED: LOW QUALITY PROTEIN: mucin-5AC [Anolis carolinensis]	Anolis carolinensis	27.7	27.7	0.63	0.56	0.3023	5884	XP_016848704.1
ref|XP_016852532.1|	PREDICTED: WAP four-disulfide core domain protein 18-like [Anolis carolinensis]	Anolis carolinensis	26.9	26.9	0.5	0.68	0.4062	92	XP_016852532.1
ref|XP_003230724.2|	PREDICTED: E3 ubiquitin-protein ligase RNF34-like [Anolis carolinensis]	Anolis carolinensis	27.3	27.3	0.63	0.73	0.359	281	XP_003230724.2
ref|XP_008119548.1|	PREDICTED: E3 ubiquitin-protein ligase RNF34 [Anolis carolinensis]	Anolis carolinensis	27.3	27.3	0.63	0.74	0.359	390	XP_008119548.1
ref|XP_003218665.1|	PREDICTED: serine protease HTRA1 [Anolis carolinensis]	Anolis carolinensis	27.3	27.3	0.65	0.75	0.25	481	XP_003218665.1
ref|XP_016853749.1|	PREDICTED: disintegrin and metalloproteinase domain-containing protein 21 [Anolis carolinensis]	Anolis carolinensis	27.3	27.3	0.78	0.76	0.2941	742	XP_016853749.1
ref|XP_016850935.1|	PREDICTED: FYVE, RhoGEF and PH domain-containing protein 3 isoform X6 [Anolis carolinensis]	Anolis carolinensis	27.3	27.3	0.67	0.76	0.3273	765	XP_016850935.1
ref|XP_008113793.1|	PREDICTED: FYVE, RhoGEF and PH domain-containing protein 3 isoform X5 [Anolis carolinensis]	Anolis carolinensis	27.3	27.3	0.67	0.76	0.3273	889	XP_008113793.1
ref|XP_008113792.1|	PREDICTED: FYVE, RhoGEF and PH domain-containing protein 3 isoform X4 [Anolis carolinensis]	Anolis carolinensis	27.3	27.3	0.67	0.76	0.3273	900	XP_008113792.1
ref|XP_008113791.1|	PREDICTED: FYVE, RhoGEF and PH domain-containing protein 3 isoform X3 [Anolis carolinensis]	Anolis carolinensis	27.3	27.3	0.67	0.76	0.3273	905	XP_008113791.1
ref|XP_008113790.1|	PREDICTED: FYVE, RhoGEF and PH domain-containing protein 3 isoform X2 [Anolis carolinensis]	Anolis carolinensis	27.3	27.3	0.67	0.76	0.3273	913	XP_008113790.1
ref|XP_008113789.1|	PREDICTED: FYVE, RhoGEF and PH domain-containing protein 3 isoform X1 [Anolis carolinensis]	Anolis carolinensis	27.3	27.3	0.67	0.76	0.3273	919	XP_008113789.1
ref|XP_008101311.1|	PREDICTED: multiple epidermal growth factor-like domains protein 10 isoform X3 [Anolis carolinensis]	Anolis carolinensis	27.3	27.3	0.88	0.77	0.3	1087	XP_008101311.1
ref|XP_008101310.1|	PREDICTED: multiple epidermal growth factor-like domains protein 10 isoform X2 [Anolis carolinensis]	Anolis carolinensis	27.3	53.9	0.9	0.77	0.3	1119	XP_008101310.1
ref|XP_008101309.1|	PREDICTED: multiple epidermal growth factor-like domains protein 10 isoform X1 [Anolis carolinensis]	Anolis carolinensis	27.3	53.9	0.9	0.77	0.3	1130	XP_008101309.1
ref|NP_001280175.1|	aldehyde oxidase-like [Anolis carolinensis]	Anolis carolinensis	27.3	27.3	0.83	0.77	0.3333	1347	NP_001280175.1
ref|XP_003222840.1|	PREDICTED: alpha-tectorin [Anolis carolinensis]	Anolis carolinensis	27.3	52	0.73	0.77	0.3261	2155	XP_003222840.1
ref|XP_008113298.1|	PREDICTED: prolow-density lipoprotein receptor-related protein 1 [Anolis carolinensis]	Anolis carolinensis	27.3	122	0.95	0.78	0.3714	4617	XP_008113298.1
ref|XP_003219361.1|	PREDICTED: protein FAM76B [Anolis carolinensis]	Anolis carolinensis	26.9	26.9	0.72	1	0.3396	363	XP_003219361.1
ref|XP_008104880.1|	PREDICTED: oncoprotein-induced transcript 3 protein isoform X2 [Anolis carolinensis]	Anolis carolinensis	26.9	26.9	0.8	1	0.2885	508	XP_008104880.1
ref|XP_008104879.1|	PREDICTED: oncoprotein-induced transcript 3 protein isoform X1 [Anolis carolinensis]	Anolis carolinensis	26.9	26.9	0.8	1	0.2885	549	XP_008104879.1
ref|XP_008109589.1|	PREDICTED: fibulin-1 isoform X2 [Anolis carolinensis]	Anolis carolinensis	26.9	48.9	0.93	1	0.3231	682	XP_008109589.1
ref|XP_003221476.1|	PREDICTED: fibulin-1 isoform X1 [Anolis carolinensis]	Anolis carolinensis	26.9	48.9	0.93	1	0.3231	702	XP_003221476.1
ref|XP_008109430.1|	PREDICTED: zinc finger protein 800 [Anolis carolinensis]	Anolis carolinensis	26.9	103	0.9	1.1	0.3409	1170	XP_008109430.1
ref|XP_008104121.1|	PREDICTED: neurogenic locus notch homolog protein 4 [Anolis carolinensis]	Anolis carolinensis	26.9	71.6	0.93	1.1	0.254	1566	XP_008104121.1
ref|XP_008122372.1|	PREDICTED: dnaJ homolog subfamily C member 5 [Anolis carolinensis]	Anolis carolinensis	26.6	26.6	0.42	1.3	0.3846	184	XP_008122372.1
ref|XP_003221258.1|	PREDICTED: myoD family inhibitor domain-containing protein isoform X1 [Anolis carolinensis]	Anolis carolinensis	26.6	26.6	0.57	1.4	0.3143	249	XP_003221258.1
ref|XP_016852987.1|	PREDICTED: fibrillin-1 [Anolis carolinensis]	Anolis carolinensis	26.6	26.6	0.93	1.4	0.2639	262	XP_016852987.1
ref|XP_003228073.2|	PREDICTED: cartilage matrix protein [Anolis carolinensis]	Anolis carolinensis	26.6	26.6	0.37	1.4	0.4348	499	XP_003228073.2
ref|XP_008104536.1|	PREDICTED: sushi, nidogen and EGF-like domain-containing protein 1 isoform X2 [Anolis carolinensis]	Anolis carolinensis	26.6	52.4	0.9	1.5	0.2727	1400	XP_008104536.1
ref|XP_008104535.1|	PREDICTED: sushi, nidogen and EGF-like domain-containing protein 1 isoform X1 [Anolis carolinensis]	Anolis carolinensis	26.6	52.4	0.9	1.5	0.2727	1412	XP_008104535.1
ref|XP_008104534.1|	PREDICTED: sushi, nidogen and EGF-like domain-containing protein 1 isoform X3 [Anolis carolinensis]	Anolis carolinensis	26.6	52.4	0.9	1.5	0.2727	1450	XP_008104534.1
ref|XP_008119112.1|	PREDICTED: teneurin-3 isoform X4 [Anolis carolinensis]	Anolis carolinensis	26.6	77	0.96	1.5	0.3158	2595	XP_008119112.1
ref|XP_008119111.1|	PREDICTED: teneurin-3 isoform X3 [Anolis carolinensis]	Anolis carolinensis	26.6	77	0.96	1.5	0.3158	2602	XP_008119111.1
ref|XP_008119110.1|	PREDICTED: teneurin-3 isoform X2 [Anolis carolinensis]	Anolis carolinensis	26.6	75.8	0.96	1.5	0.3158	2604	XP_008119110.1
ref|XP_008119108.1|	PREDICTED: teneurin-3 isoform X1 [Anolis carolinensis]	Anolis carolinensis	26.6	75.8	0.96	1.5	0.3158	2611	XP_008119108.1
ref|XP_003229148.2|	PREDICTED: fibrillin-1 [Anolis carolinensis]	Anolis carolinensis	26.6	26.6	0.93	1.5	0.2639	2886	XP_003229148.2
emb|CAS90679.1|	keratin-associated beta-protein 24 [Anolis carolinensis]	Anolis carolinensis	25.8	50	0.8	1.5	0.4	73	CAS90679.1
ref|XP_008117930.1|	PREDICTED: protein SSUH2 homolog isoform X2 [Anolis carolinensis]	Anolis carolinensis	26.2	26.2	0.8	1.9	0.2857	364	XP_008117930.1
ref|XP_008117928.1|	PREDICTED: protein SSUH2 homolog isoform X1 [Anolis carolinensis]	Anolis carolinensis	26.2	26.2	0.8	1.9	0.2857	388	XP_008117928.1
ref|XP_003216343.1|	PREDICTED: serine incorporator 5 [Anolis carolinensis]	Anolis carolinensis	26.2	26.2	0.39	1.9	0.4167	462	XP_003216343.1
ref|XP_003220671.1|	PREDICTED: spermatogenesis-associated protein 2 [Anolis carolinensis]	Anolis carolinensis	26.2	26.2	0.47	1.9	0.3103	519	XP_003220671.1
ref|XP_008114997.1|	PREDICTED: N-acetylglucosamine-1-phosphodiester alpha-N-acetylglucosaminidase isoform X1 [Anolis carolinensis]	Anolis carolinensis	26.2	26.2	0.8	2	0.2879	585	XP_008114997.1
ref|XP_003228735.1|	PREDICTED: dual specificity protein phosphatase 10 isoform X2 [Anolis carolinensis]	Anolis carolinensis	26.2	26.2	0.72	2	0.2667	598	XP_003228735.1
ref|XP_008120669.1|	PREDICTED: dual specificity protein phosphatase 10 isoform X1 [Anolis carolinensis]	Anolis carolinensis	26.2	26.2	0.72	2	0.2667	623	XP_008120669.1
ref|XP_008111944.1|	PREDICTED: kinase suppressor of Ras 2 [Anolis carolinensis]	Anolis carolinensis	26.2	26.2	0.68	2	0.3095	947	XP_008111944.1
ref|XP_008110097.1|	PREDICTED: protocadherin-10 isoform X5 [Anolis carolinensis]	Anolis carolinensis	26.2	26.2	0.37	2	0.3913	957	XP_008110097.1
ref|XP_016849555.1|	PREDICTED: protocadherin-10 isoform X4 [Anolis carolinensis]	Anolis carolinensis	26.2	26.2	0.37	2	0.3913	1056	XP_016849555.1
ref|XP_008110095.1|	PREDICTED: protocadherin-10 isoform X3 [Anolis carolinensis]	Anolis carolinensis	26.2	26.2	0.37	2	0.3913	1059	XP_008110095.1
ref|XP_008110093.1|	PREDICTED: protocadherin-10 isoform X2 [Anolis carolinensis]	Anolis carolinensis	26.2	26.2	0.37	2	0.3913	1064	XP_008110093.1
ref|XP_003221709.2|	PREDICTED: protocadherin-10 isoform X1 [Anolis carolinensis]	Anolis carolinensis	26.2	26.2	0.37	2	0.3913	1080	XP_003221709.2
ref|XP_016848784.1|	PREDICTED: mucin-6 [Anolis carolinensis]	Anolis carolinensis	26.2	76.2	0.78	2	0.3095	1211	XP_016848784.1
ref|XP_016846112.1|	PREDICTED: latent-transforming growth factor beta-binding protein 1 isoform X5 [Anolis carolinensis]	Anolis carolinensis	26.2	26.2	0.49	2	0.4242	1341	XP_016846112.1
ref|XP_008123667.1|	PREDICTED: latent-transforming growth factor beta-binding protein 1 isoform X4 [Anolis carolinensis]	Anolis carolinensis	26.2	26.2	0.49	2	0.4242	1477	XP_008123667.1
ref|XP_016846111.1|	PREDICTED: latent-transforming growth factor beta-binding protein 1 isoform X3 [Anolis carolinensis]	Anolis carolinensis	26.2	26.2	0.49	2	0.4242	1556	XP_016846111.1
ref|XP_008123663.1|	PREDICTED: latent-transforming growth factor beta-binding protein 1 isoform X2 [Anolis carolinensis]	Anolis carolinensis	26.2	26.2	0.49	2	0.4242	1610	XP_008123663.1
ref|XP_008123658.1|	PREDICTED: latent-transforming growth factor beta-binding protein 1 isoform X1 [Anolis carolinensis]	Anolis carolinensis	26.2	26.2	0.49	2	0.4242	1611	XP_008123658.1
ref|XP_008101696.1|	PREDICTED: ADAMTS-like protein 1 [Anolis carolinensis]	Anolis carolinensis	26.2	26.2	0.63	2	0.2821	1758	XP_008101696.1
ref|XP_016849674.1|	PREDICTED: laminin subunit beta-4 [Anolis carolinensis]	Anolis carolinensis	26.2	26.2	0.75	2	0.2333	1762	XP_016849674.1
ref|XP_008121698.1|	PREDICTED: LOW QUALITY PROTEIN: agrin [Anolis carolinensis]	Anolis carolinensis	26.2	74.7	0.96	2	0.2841	2070	XP_008121698.1
ref|XP_016848180.1|	PREDICTED: protocadherin Fat 3 isoform X5 [Anolis carolinensis]	Anolis carolinensis	26.2	26.2	0.86	2	0.2982	4415	XP_016848180.1
ref|XP_016848179.1|	PREDICTED: protocadherin Fat 3 isoform X4 [Anolis carolinensis]	Anolis carolinensis	26.2	26.2	0.86	2	0.2982	4557	XP_016848179.1
ref|XP_016848178.1|	PREDICTED: protocadherin Fat 3 isoform X3 [Anolis carolinensis]	Anolis carolinensis	26.2	26.2	0.86	2	0.2982	4580	XP_016848178.1
ref|XP_016848177.1|	PREDICTED: protocadherin Fat 3 isoform X2 [Anolis carolinensis]	Anolis carolinensis	26.2	26.2	0.86	2	0.2982	4589	XP_016848177.1
ref|XP_008111050.1|	PREDICTED: low-density lipoprotein receptor-related protein 1B isoform X2 [Anolis carolinensis]	Anolis carolinensis	26.2	48.9	0.96	2	0.2706	4603	XP_008111050.1
ref|XP_008106305.1|	PREDICTED: protocadherin Fat 3 isoform X1 [Anolis carolinensis]	Anolis carolinensis	26.2	26.2	0.86	2	0.2982	4612	XP_008106305.1
ref|XP_016850443.1|	PREDICTED: low-density lipoprotein receptor-related protein 1B isoform X1 [Anolis carolinensis]	Anolis carolinensis	26.2	48.9	0.96	2	0.2706	4636	XP_016850443.1
ref|XP_008110255.1|	PREDICTED: protocadherin Fat 4 [Anolis carolinensis]	Anolis carolinensis	26.2	26.2	0.88	2	0.3036	5025	XP_008110255.1
gb|AHA62407.1|	epidermal differentiation protein [Anolis carolinensis]	Anolis carolinensis	25.8	49.3	0.72	2.1	0.3256	109	AHA62407.1
ref|XP_016847466.1|	PREDICTED: keratin-associated protein 4-7-like [Anolis carolinensis]	Anolis carolinensis	25.8	75.5	0.91	2.5	0.2619	224	XP_016847466.1
emb|CCA62931.1|	beta-defensin-like protein 15 [Anolis carolinensis]	Anolis carolinensis	25	25	0.68	2.6	0.3095	63	CCA62931.1
ref|XP_008123352.2|	PREDICTED: agrin-like [Anolis carolinensis]	Anolis carolinensis	25.8	25.8	0.31	2.6	0.4211	293	XP_008123352.2
ref|XP_016847704.1|	PREDICTED: disintegrin and metalloproteinase domain-containing protein 8 isoform X2 [Anolis carolinensis]	Anolis carolinensis	25.8	25.8	0.59	2.7	0.3333	656	XP_016847704.1
ref|XP_008104933.1|	PREDICTED: disintegrin and metalloproteinase domain-containing protein 8 isoform X1 [Anolis carolinensis]	Anolis carolinensis	25.8	25.8	0.59	2.7	0.3333	801	XP_008104933.1
ref|XP_008121984.2|	PREDICTED: gamma-tubulin complex component 2 [Anolis carolinensis]	Anolis carolinensis	25.8	25.8	0.36	2.7	0.4091	898	XP_008121984.2
ref|XP_016854681.1|	PREDICTED: NFX1-type zinc finger-containing protein 1 [Anolis carolinensis]	Anolis carolinensis	25.8	75.8	0.91	2.7	0.2909	1124	XP_016854681.1
ref|XP_016847354.1|	PREDICTED: tenascin-X-like [Anolis carolinensis]	Anolis carolinensis	25.8	51.2	0.98	2.7	0.2667	1362	XP_016847354.1
ref|XP_016851359.1|	PREDICTED: low-density lipoprotein receptor-related protein 1B isoform X2 [Anolis carolinensis]	Anolis carolinensis	25.8	73.1	0.93	2.8	0.2941	2274	XP_016851359.1
ref|XP_003224687.2|	PREDICTED: low-density lipoprotein receptor-related protein 1B isoform X1 [Anolis carolinensis]	Anolis carolinensis	25.8	73.1	0.93	2.8	0.2941	2292	XP_003224687.2
ref|XP_016853604.1|	PREDICTED: waprin-Phi1-like [Anolis carolinensis]	Anolis carolinensis	25.4	25.4	0.93	3.1	0.2769	124	XP_016853604.1
ref|XP_016854252.1|	PREDICTED: small serum protein 2-like [Anolis carolinensis]	Anolis carolinensis	25	25	0.62	3.4	0.3421	84	XP_016854252.1
ref|XP_008120320.1|	PREDICTED: tumor necrosis factor receptor superfamily member 4 [Anolis carolinensis]	Anolis carolinensis	25.4	25.4	0.73	3.6	0.2353	279	XP_008120320.1
ref|XP_008102918.1|	PREDICTED: E3 ubiquitin-protein ligase RNF14 [Anolis carolinensis]	Anolis carolinensis	25.4	25.4	0.59	3.7	0.3171	464	XP_008102918.1
ref|XP_008110062.1|	PREDICTED: hedgehog-interacting protein [Anolis carolinensis]	Anolis carolinensis	25.4	48.9	0.8	3.7	0.3448	698	XP_008110062.1
ref|XP_016849464.1|	PREDICTED: LOW QUALITY PROTEIN: semaphorin-5B [Anolis carolinensis]	Anolis carolinensis	25.4	25.4	0.68	3.8	0.3043	995	XP_016849464.1
ref|XP_008115278.1|	PREDICTED: IgGFc-binding protein isoform X4 [Anolis carolinensis]	Anolis carolinensis	25.4	50.8	0.91	3.8	0.25	1414	XP_008115278.1
ref|XP_008112908.2|	PREDICTED: proteoglycan 4 [Anolis carolinensis]	Anolis carolinensis	25.4	25.4	0.63	3.8	0.2955	1657	XP_008112908.2
ref|XP_016851518.1|	PREDICTED: IgGFc-binding protein isoform X3 [Anolis carolinensis]	Anolis carolinensis	25.4	50.8	0.91	3.8	0.25	1861	XP_016851518.1
ref|XP_008115276.1|	PREDICTED: IgGFc-binding protein isoform X2 [Anolis carolinensis]	Anolis carolinensis	25.4	50.8	0.91	3.8	0.25	1878	XP_008115276.1
ref|XP_016851517.1|	PREDICTED: IgGFc-binding protein isoform X1 [Anolis carolinensis]	Anolis carolinensis	25.4	50.8	0.91	3.8	0.25	1921	XP_016851517.1
ref|XP_008121304.1|	PREDICTED: NFX1-type zinc finger-containing protein 1 [Anolis carolinensis]	Anolis carolinensis	25.4	73.9	0.91	3.8	0.2679	1932	XP_008121304.1
ref|XP_008102448.1|	PREDICTED: neurogenic locus notch homolog protein 3 isoform X3 [Anolis carolinensis]	Anolis carolinensis	25.4	25.4	0.86	3.8	0.2807	2391	XP_008102448.1
ref|XP_008102446.1|	PREDICTED: neurogenic locus notch homolog protein 3 isoform X2 [Anolis carolinensis]	Anolis carolinensis	25.4	25.4	0.86	3.8	0.2807	2398	XP_008102446.1
ref|XP_008102445.1|	PREDICTED: neurogenic locus notch homolog protein 3 isoform X1 [Anolis carolinensis]	Anolis carolinensis	25.4	25.4	0.86	3.8	0.2807	2400	XP_008102445.1
ref|XP_016849647.1|	PREDICTED: stabilin-2 [Anolis carolinensis]	Anolis carolinensis	25.4	48.1	0.93	3.8	0.2931	2604	XP_016849647.1
ref|XP_003220775.1|	PREDICTED: twisted gastrulation protein homolog 1 [Anolis carolinensis]	Anolis carolinensis	25	25	0.52	4.8	0.3125	223	XP_003220775.1
gb|AHA62412.1|	epidermal differentiation protein [Anolis carolinensis]	Anolis carolinensis	25	48.5	0.86	4.9	0.2857	250	AHA62412.1
ref|XP_016848764.1|	PREDICTED: tumor necrosis factor receptor superfamily member 26 isoform X2 [Anolis carolinensis]	Anolis carolinensis	25	25	0.78	4.9	0.3125	259	XP_016848764.1
ref|XP_016852292.1|	PREDICTED: keratin-associated protein 10-1-like [Anolis carolinensis]	Anolis carolinensis	25	48.5	0.86	4.9	0.2857	264	XP_016852292.1
ref|XP_008123945.1|	PREDICTED: extracellular matrix protein FRAS1 [Anolis carolinensis]	Anolis carolinensis	25	46.6	0.96	5	0.3704	323	XP_008123945.1
ref|XP_016848761.1|	PREDICTED: tumor necrosis factor receptor superfamily member 10B isoform X1 [Anolis carolinensis]	Anolis carolinensis	25	25	0.78	5	0.3125	340	XP_016848761.1
ref|XP_008104727.1|	PREDICTED: protrudin isoform X3 [Anolis carolinensis]	Anolis carolinensis	25	25	0.83	5	0.2759	388	XP_008104727.1
ref|XP_008104726.1|	PREDICTED: protrudin isoform X2 [Anolis carolinensis]	Anolis carolinensis	25	25	0.83	5	0.2759	412	XP_008104726.1
ref|XP_008104725.1|	PREDICTED: protrudin isoform X1 [Anolis carolinensis]	Anolis carolinensis	25	25	0.83	5	0.2759	420	XP_008104725.1
ref|XP_008105178.1|	PREDICTED: integrin beta-like protein 1 [Anolis carolinensis]	Anolis carolinensis	25	25	0.29	5.1	0.5	489	XP_008105178.1
ref|XP_003217892.1|	PREDICTED: E3 ubiquitin-protein ligase ARIH2 [Anolis carolinensis]	Anolis carolinensis	25	25	0.62	5.1	0.3333	490	XP_003217892.1
ref|XP_003216379.1|	PREDICTED: coiled-coil domain-containing protein 125 [Anolis carolinensis]	Anolis carolinensis	25	25	0.42	5.1	0.3548	526	XP_003216379.1
ref|XP_008107167.1|	PREDICTED: disintegrin and metalloproteinase domain-containing protein 21-like [Anolis carolinensis]	Anolis carolinensis	25	25	0.88	5.1	0.2593	758	XP_008107167.1
ref|XP_008115539.1|	PREDICTED: disintegrin and metalloproteinase domain-containing protein 20-like [Anolis carolinensis]	Anolis carolinensis	25	25	0.88	5.1	0.2593	766	XP_008115539.1
ref|XP_008102637.1|	PREDICTED: integrin beta-4 isoform X4 [Anolis carolinensis]	Anolis carolinensis	25	25	0.75	5.2	0.3191	1799	XP_008102637.1
ref|XP_008102634.1|	PREDICTED: integrin beta-4 isoform X3 [Anolis carolinensis]	Anolis carolinensis	25	25	0.75	5.2	0.3191	1816	XP_008102634.1
ref|XP_016851512.1|	PREDICTED: IgGFc-binding protein-like [Anolis carolinensis]	Anolis carolinensis	25	25	0.63	5.2	0.2927	1850	XP_016851512.1
ref|XP_008102633.1|	PREDICTED: integrin beta-4 isoform X2 [Anolis carolinensis]	Anolis carolinensis	25	25	0.75	5.2	0.3191	1856	XP_008102633.1
ref|XP_008110901.1|	PREDICTED: von Willebrand factor D and EGF domain-containing protein [Anolis carolinensis]	Anolis carolinensis	25	72.4	0.91	5.2	0.2157	1856	XP_008110901.1
ref|XP_008102631.1|	PREDICTED: integrin beta-4 isoform X1 [Anolis carolinensis]	Anolis carolinensis	25	25	0.75	5.2	0.3191	1868	XP_008102631.1
ref|XP_008102630.1|	PREDICTED: integrin beta-4 isoform X5 [Anolis carolinensis]	Anolis carolinensis	25	25	0.75	5.2	0.3191	1873	XP_008102630.1
ref|XP_003219672.1|	PREDICTED: dnaJ homolog subfamily C member 5B [Anolis carolinensis]	Anolis carolinensis	24.6	24.6	0.49	6.5	0.3667	195	XP_003219672.1
ref|XP_016854251.1|	PREDICTED: small serum protein 2-like [Anolis carolinensis]	Anolis carolinensis	24.3	24.3	0.65	6.8	0.275	88	XP_016854251.1
ref|XP_003225895.2|	PREDICTED: beta-2-glycoprotein 1 [Anolis carolinensis]	Anolis carolinensis	24.6	24.6	0.77	6.8	0.2745	350	XP_003225895.2
ref|XP_016854868.1|	PREDICTED: tumor necrosis factor receptor superfamily member 1B [Anolis carolinensis]	Anolis carolinensis	24.6	48.5	0.8	6.9	0.3265	394	XP_016854868.1
ref|XP_016851002.1|	PREDICTED: TNF receptor-associated factor 3 isoform X1 [Anolis carolinensis]	Anolis carolinensis	24.6	24.6	0.67	7	0.2679	536	XP_016851002.1
ref|XP_008113955.1|	PREDICTED: TNF receptor-associated factor 3 isoform X3 [Anolis carolinensis]	Anolis carolinensis	24.6	24.6	0.67	7	0.2679	567	XP_008113955.1
ref|XP_016851003.1|	PREDICTED: TNF receptor-associated factor 3 isoform X2 [Anolis carolinensis]	Anolis carolinensis	24.6	24.6	0.67	7	0.2679	573	XP_016851003.1
ref|XP_008123439.2|	PREDICTED: oocyte zinc finger protein XlCOF6-like [Anolis carolinensis]	Anolis carolinensis	24.6	24.6	0.65	7	0.283	588	XP_008123439.2
ref|XP_016852567.1|	PREDICTED: disintegrin and metalloproteinase domain-containing protein 2 [Anolis carolinensis]	Anolis carolinensis	24.6	24.6	0.93	7	0.2632	637	XP_016852567.1
ref|XP_016851912.1|	PREDICTED: disintegrin and metalloproteinase domain-containing protein 20-like [Anolis carolinensis]	Anolis carolinensis	24.6	48.9	0.85	7	0.3333	699	XP_016851912.1
ref|XP_008115833.1|	PREDICTED: disintegrin and metalloproteinase domain-containing protein 17 isoform X2 [Anolis carolinensis]	Anolis carolinensis	24.6	24.6	0.57	7.1	0.2703	824	XP_008115833.1
ref|XP_008115827.1|	PREDICTED: disintegrin and metalloproteinase domain-containing protein 17 isoform X1 [Anolis carolinensis]	Anolis carolinensis	24.6	24.6	0.57	7.1	0.2703	828	XP_008115827.1
ref|XP_003224871.1|	PREDICTED: ectonucleotide pyrophosphatase/phosphodiesterase family member 2 isoform X3 [Anolis carolinensis]	Anolis carolinensis	24.6	24.6	0.75	7.1	0.339	859	XP_003224871.1
ref|XP_016851441.1|	PREDICTED: ectonucleotide pyrophosphatase/phosphodiesterase family member 2 isoform X2 [Anolis carolinensis]	Anolis carolinensis	24.6	24.6	0.75	7.1	0.339	906	XP_016851441.1
ref|XP_008115115.1|	PREDICTED: ectonucleotide pyrophosphatase/phosphodiesterase family member 2 isoform X1 [Anolis carolinensis]	Anolis carolinensis	24.6	24.6	0.75	7.1	0.339	910	XP_008115115.1
ref|XP_003223525.2|	PREDICTED: disintegrin and metalloproteinase domain-containing protein 19 [Anolis carolinensis]	Anolis carolinensis	24.6	24.6	0.78	7.1	0.2542	911	XP_003223525.2
ref|XP_008115789.2|	PREDICTED: collagen alpha-2(V) chain [Anolis carolinensis]	Anolis carolinensis	24.6	24.6	0.65	7.1	0.28	1503	XP_008115789.2
ref|XP_008118049.1|	PREDICTED: transcriptional regulator ATRX [Anolis carolinensis]	Anolis carolinensis	24.6	24.6	0.39	7.2	0.4286	2338	XP_008118049.1
ref|XP_008103353.1|	PREDICTED: stabilin-1 [Anolis carolinensis]	Anolis carolinensis	24.6	48.1	0.91	7.2	0.3793	2579	XP_008103353.1
ref|XP_016851511.1|	PREDICTED: IgGFc-binding protein [Anolis carolinensis]	Anolis carolinensis	24.6	24.6	0.63	7.2	0.2927	2698	XP_016851511.1
gb|AHA62431.1|	loricrin [Anolis carolinensis]	Anolis carolinensis	24.3	24.3	0.7	8.6	0.3023	142	AHA62431.1
ref|XP_016852295.1|	PREDICTED: loricrin-like [Anolis carolinensis]	Anolis carolinensis	24.3	24.3	0.7	9	0.3023	201	XP_016852295.1
ref|NP_001315155.1|	keratin-associated protein 10-1-like [Anolis carolinensis]	Anolis carolinensis	24.3	24.3	0.67	9.2	0.3261	247	NP_001315155.1
ref|XP_008116140.1|	PREDICTED: uncharacterized protein LOC103280090 isoform X5 [Anolis carolinensis]	Anolis carolinensis	24.3	24.3	0.44	9.3	0.3333	272	XP_008116140.1
ref|XP_008116137.1|	PREDICTED: uncharacterized protein LOC103280090 isoform X3 [Anolis carolinensis]	Anolis carolinensis	24.3	24.3	0.44	9.3	0.3333	291	XP_008116137.1
ref|XP_008116138.1|	PREDICTED: uncharacterized protein LOC103280090 isoform X4 [Anolis carolinensis]	Anolis carolinensis	24.3	24.3	0.44	9.3	0.3333	291	XP_008116138.1
ref|XP_008116136.1|	PREDICTED: uncharacterized protein LOC103280090 isoform X2 [Anolis carolinensis]	Anolis carolinensis	24.3	24.3	0.44	9.3	0.3333	304	XP_008116136.1
ref|XP_008116135.1|	PREDICTED: uncharacterized protein LOC103280090 isoform X1 [Anolis carolinensis]	Anolis carolinensis	24.3	24.3	0.44	9.4	0.3333	329	XP_008116135.1
ref|XP_016851487.1|	PREDICTED: protein SSUH2 homolog isoform X2 [Anolis carolinensis]	Anolis carolinensis	24.3	24.3	0.42	9.4	0.3462	357	XP_016851487.1
ref|XP_008115215.1|	PREDICTED: protein SSUH2 homolog isoform X1 [Anolis carolinensis]	Anolis carolinensis	24.3	24.3	0.42	9.5	0.3462	381	XP_008115215.1
ref|XP_008117925.1|	PREDICTED: protein SSUH2 homolog [Anolis carolinensis]	Anolis carolinensis	24.3	24.3	0.42	9.5	0.3462	381	XP_008117925.1
ref|XP_016853066.1|	PREDICTED: zonadhesin-like [Anolis carolinensis]	Anolis carolinensis	24.3	24.3	0.88	9.5	0.2586	409	XP_016853066.1
ref|XP_008105656.1|	PREDICTED: DNA (cytosine-5)-methyltransferase 3-like isoform X2 [Anolis carolinensis]	Anolis carolinensis	24.3	24.3	0.77	9.5	0.2642	418	XP_008105656.1
ref|XP_008105653.1|	PREDICTED: DNA (cytosine-5)-methyltransferase 3-like isoform X1 [Anolis carolinensis]	Anolis carolinensis	24.3	24.3	0.77	9.5	0.2642	433	XP_008105653.1
ref|XP_016853608.1|	PREDICTED: coagulation factor IX [Anolis carolinensis]	Anolis carolinensis	24.3	24.3	0.78	9.5	0.34	459	XP_016853608.1
gb|AHA62414.1|	loricrin [Anolis carolinensis]	Anolis carolinensis	24.3	24.3	0.7	9.7	0.3023	735	AHA62414.1
ref|XP_008122515.1|	PREDICTED: cartilage intermediate layer protein 2 [Anolis carolinensis]	Anolis carolinensis	24.3	24.3	0.52	9.8	0.3125	1183	XP_008122515.1
ref|XP_016853606.1|	PREDICTED: protein jagged-2 isoform X2 [Anolis carolinensis]	Anolis carolinensis	24.3	46.2	0.73	9.8	0.3043	1199	XP_016853606.1
ref|XP_003214325.1|	PREDICTED: protein jagged-2 isoform X1 [Anolis carolinensis]	Anolis carolinensis	24.3	46.2	0.73	9.8	0.3043	1237	XP_003214325.1
ref|XP_016849500.1|	PREDICTED: laminin subunit beta-1 [Anolis carolinensis]	Anolis carolinensis	24.3	24.3	0.86	9.8	0.3036	1755	XP_016849500.1
ref|XP_008122423.1|	PREDICTED: LOW QUALITY PROTEIN: multiple epidermal growth factor-like domains protein 8 [Anolis carolinensis]	Anolis carolinensis	24.3	71.2	0.91	9.9	0.2759	2766	XP_008122423.1
ref|XP_003226193.1|	PREDICTED: ly6/PLAUR domain-containing protein 1 [Anolis carolinensis]	Anolis carolinensis	23.9	23.9	0.52	12	0.3125	142	XP_003226193.1
ref|XP_003215002.2|	PREDICTED: insulin-like growth factor-binding protein 5 [Anolis carolinensis]	Anolis carolinensis	23.9	23.9	0.52	13	0.3182	270	XP_003215002.2
ref|XP_003217379.1|	PREDICTED: protein CYR61 [Anolis carolinensis]	Anolis carolinensis	23.9	47.4	0.68	13	0.2553	369	XP_003217379.1
ref|XP_008114136.1|	PREDICTED: hepatocyte growth factor activator isoform X2 [Anolis carolinensis]	Anolis carolinensis	23.9	23.9	0.59	13	0.2778	424	XP_008114136.1
ref|XP_008114135.1|	PREDICTED: hepatocyte growth factor activator isoform X1 [Anolis carolinensis]	Anolis carolinensis	23.9	23.9	0.59	13	0.2778	539	XP_008114135.1
ref|XP_016854211.1|	PREDICTED: ADAMTS-like protein 2 isoform X3 [Anolis carolinensis]	Anolis carolinensis	23.9	23.9	0.57	13	0.2857	780	XP_016854211.1
ref|XP_016854209.1|	PREDICTED: ADAMTS-like protein 2 isoform X2 [Anolis carolinensis]	Anolis carolinensis	23.9	23.9	0.57	13	0.2857	785	XP_016854209.1
ref|XP_003230091.2|	PREDICTED: WD repeat-containing protein 24 [Anolis carolinensis]	Anolis carolinensis	23.9	23.9	0.68	13	0.234	791	XP_003230091.2
ref|XP_008105270.1|	PREDICTED: signal peptide, CUB and EGF-like domain-containing protein 2 isoform X3 [Anolis carolinensis]	Anolis carolinensis	23.9	23.9	0.63	13	0.3043	849	XP_008105270.1
tpg|DAA34817.1|	TPA: von Willebrand factor [Anolis carolinensis]	Anolis carolinensis	23.9	47	1	13	0.2278	930	DAA34817.1
ref|XP_003229626.2|	PREDICTED: ADAMTS-like protein 2 isoform X1 [Anolis carolinensis]	Anolis carolinensis	23.9	23.9	0.57	13	0.2857	965	XP_003229626.2
ref|XP_016852471.1|	PREDICTED: chromosome-associated kinesin KIF4A isoform X3 [Anolis carolinensis]	Anolis carolinensis	23.9	23.9	0.27	13	0.5263	1108	XP_016852471.1
ref|XP_008113020.2|	PREDICTED: PDZ domain-containing protein 8 [Anolis carolinensis]	Anolis carolinensis	23.9	46.6	0.6	13	0.2927	1156	XP_008113020.2
ref|XP_003218698.1|	PREDICTED: protocadherin-17 isoform X3 [Anolis carolinensis]	Anolis carolinensis	23.9	23.9	0.77	13	0.2766	1182	XP_003218698.1
ref|XP_008117777.1|	PREDICTED: chromosome-associated kinesin KIF4A isoform X1 [Anolis carolinensis]	Anolis carolinensis	23.9	23.9	0.27	13	0.5263	1211	XP_008117777.1
ref|XP_003215384.1|	PREDICTED: protein jagged-1 [Anolis carolinensis]	Anolis carolinensis	23.9	46.2	0.96	13	0.2969	1217	XP_003215384.1
ref|XP_016850553.1|	PREDICTED: LOW QUALITY PROTEIN: laminin subunit gamma-1 [Anolis carolinensis]	Anolis carolinensis	23.9	23.9	0.37	14	0.4348	1602	XP_016850553.1
ref|XP_008122538.1|	PREDICTED: E3 ubiquitin-protein ligase UBR4 [Anolis carolinensis]	Anolis carolinensis	23.9	23.9	0.67	14	0.3542	1696	XP_008122538.1
ref|XP_008101318.1|	PREDICTED: LOW QUALITY PROTEIN: fibrillin-2 [Anolis carolinensis]	Anolis carolinensis	23.9	23.9	0.93	14	0.274	2916	XP_008101318.1
ref|XP_008120806.1|	PREDICTED: complement receptor type 1 [Anolis carolinensis]	Anolis carolinensis	23.5	23.5	0.57	17	0.3488	199	XP_008120806.1
ref|XP_016851423.1|	PREDICTED: bcl-2-modifying factor isoform X1 [Anolis carolinensis]	Anolis carolinensis	23.5	23.5	0.21	17	0.6154	207	XP_016851423.1
emb|CAS90680.1|	keratin-associated beta-protein 25 [Anolis carolinensis]	Anolis carolinensis	22.7	22.7	0.62	18	0.3256	54	CAS90680.1
ref|XP_008106388.1|	PREDICTED: WNT1-inducible-signaling pathway protein 1 [Anolis carolinensis]	Anolis carolinensis	23.5	23.5	0.59	18	0.3478	366	XP_008106388.1
ref|XP_003216358.2|	PREDICTED: proteinase-activated receptor 1 isoform X2 [Anolis carolinensis]	Anolis carolinensis	23.5	23.5	0.77	18	0.2414	405	XP_003216358.2
ref|XP_008101135.2|	PREDICTED: proteinase-activated receptor 1 isoform X1 [Anolis carolinensis]	Anolis carolinensis	23.5	23.5	0.77	18	0.2414	426	XP_008101135.2
ref|XP_008101487.1|	PREDICTED: proprotein convertase subtilisin/kexin type 5 [Anolis carolinensis]	Anolis carolinensis	23.5	23.5	0.65	18	0.3023	428	XP_008101487.1
ref|XP_016848846.1|	PREDICTED: bile acid receptor [Anolis carolinensis]	Anolis carolinensis	23.5	23.5	0.39	18	0.3846	504	XP_016848846.1
ref|XP_008103975.1|	PREDICTED: tigger transposable element-derived protein 1 [Anolis carolinensis]	Anolis carolinensis	23.5	23.5	0.52	18	0.3438	569	XP_008103975.1
ref|XP_003228118.1|	PREDICTED: disintegrin and metalloproteinase domain-containing protein 10 [Anolis carolinensis]	Anolis carolinensis	23.5	23.5	0.75	18	0.2581	750	XP_003228118.1
ref|XP_008104521.1|	PREDICTED: protein kinase C-binding protein NELL1 [Anolis carolinensis]	Anolis carolinensis	23.5	47	0.83	18	0.2432	854	XP_008104521.1
ref|XP_016853977.1|	PREDICTED: ectonucleotide pyrophosphatase/phosphodiesterase family member 3 isoform X2 [Anolis carolinensis]	Anolis carolinensis	23.5	23.5	0.57	18	0.2558	854	XP_016853977.1
ref|XP_008120581.1|	PREDICTED: ectonucleotide pyrophosphatase/phosphodiesterase family member 3 isoform X1 [Anolis carolinensis]	Anolis carolinensis	23.5	23.5	0.57	18	0.2558	872	XP_008120581.1
ref|XP_008101470.1|	PREDICTED: uncharacterized protein LOC103277653 isoform X4 [Anolis carolinensis]	Anolis carolinensis	23.5	23.5	0.81	18	0.2542	947	XP_008101470.1
ref|XP_008114059.1|	PREDICTED: von Willebrand factor C and EGF domain-containing protein isoform X5 [Anolis carolinensis]	Anolis carolinensis	23.5	23.5	0.83	18	0.2353	948	XP_008114059.1
ref|XP_008101469.1|	PREDICTED: uncharacterized protein LOC103277653 isoform X3 [Anolis carolinensis]	Anolis carolinensis	23.5	23.5	0.81	18	0.2542	960	XP_008101469.1
ref|XP_008114058.1|	PREDICTED: von Willebrand factor C and EGF domain-containing protein isoform X4 [Anolis carolinensis]	Anolis carolinensis	23.5	23.5	0.83	18	0.2353	991	XP_008114058.1
ref|XP_016850778.1|	PREDICTED: methylcytosine dioxygenase TET1-like [Anolis carolinensis]	Anolis carolinensis	23.5	23.5	0.32	19	0.45	1078	XP_016850778.1
ref|XP_008101468.1|	PREDICTED: uncharacterized protein LOC103277653 isoform X2 [Anolis carolinensis]	Anolis carolinensis	23.5	23.5	0.81	19	0.2542	1169	XP_008101468.1
ref|XP_008101467.1|	PREDICTED: uncharacterized protein LOC103277653 isoform X1 [Anolis carolinensis]	Anolis carolinensis	23.5	23.5	0.81	19	0.2542	1179	XP_008101467.1
ref|XP_008103115.1|	PREDICTED: cullin-9 isoform X2 [Anolis carolinensis]	Anolis carolinensis	23.5	23.5	0.49	19	0.3667	2528	XP_008103115.1
ref|XP_008103114.1|	PREDICTED: cullin-9 isoform X3 [Anolis carolinensis]	Anolis carolinensis	23.5	23.5	0.49	19	0.3667	2528	XP_008103114.1
ref|XP_016847250.1|	PREDICTED: cullin-9 isoform X1 [Anolis carolinensis]	Anolis carolinensis	23.5	23.5	0.49	19	0.3667	2529	XP_016847250.1
ref|XP_016853067.1|	PREDICTED: IgGFc-binding protein [Anolis carolinensis]	Anolis carolinensis	23.5	47	0.59	19	0.2973	2635	XP_016853067.1
ref|XP_008123349.1|	PREDICTED: asialoglycoprotein receptor 1 [Anolis carolinensis]	Anolis carolinensis	23.1	23.1	0.73	24	0.2889	276	XP_008123349.1
ref|XP_008121771.1|	PREDICTED: nuclear factor 7, brain [Anolis carolinensis]	Anolis carolinensis	23.1	23.1	0.54	25	0.3333	393	XP_008121771.1
ref|XP_008101529.1|	PREDICTED: doublesex- and mab-3-related transcription factor 2 [Anolis carolinensis]	Anolis carolinensis	23.1	23.1	0.44	25	0.2812	542	XP_008101529.1
ref|XP_016851857.1|	PREDICTED: gastrula zinc finger protein XlCGF26.1-like [Anolis carolinensis]	Anolis carolinensis	23.1	23.1	0.55	25	0.2857	642	XP_016851857.1
ref|XP_016854138.1|	PREDICTED: proprotein convertase subtilisin/kexin type 6 isoform X2 [Anolis carolinensis]	Anolis carolinensis	23.1	23.1	0.75	25	0.2545	913	XP_016854138.1
ref|XP_008121755.1|	PREDICTED: proprotein convertase subtilisin/kexin type 6 isoform X1 [Anolis carolinensis]	Anolis carolinensis	23.1	23.1	0.75	25	0.2545	956	XP_008121755.1
ref|XP_008102498.1|	PREDICTED: rho GTPase-activating protein 44 [Anolis carolinensis]	Anolis carolinensis	23.1	23.1	0.59	25	0.3056	960	XP_008102498.1
ref|XP_008115057.1|	PREDICTED: LOW QUALITY PROTEIN: thrombospondin-1 [Anolis carolinensis]	Anolis carolinensis	23.1	23.1	0.81	26	0.3	1177	XP_008115057.1
ref|XP_008116738.1|	PREDICTED: peroxidasin homolog isoform X2 [Anolis carolinensis]	Anolis carolinensis	23.1	23.1	0.91	26	0.2931	1469	XP_008116738.1
ref|XP_008116734.1|	PREDICTED: peroxidasin homolog isoform X1 [Anolis carolinensis]	Anolis carolinensis	23.1	23.1	0.91	26	0.2931	1493	XP_008116734.1
ref|XP_016848190.1|	PREDICTED: teneurin-4 [Anolis carolinensis]	Anolis carolinensis	23.1	23.1	0.6	26	0.2821	2186	XP_016848190.1
ref|XP_016852066.1|	PREDICTED: teneurin-4 isoform X2 [Anolis carolinensis]	Anolis carolinensis	23.1	23.1	0.6	26	0.2821	2826	XP_016852066.1
ref|XP_008116839.2|	PREDICTED: teneurin-4 isoform X1 [Anolis carolinensis]	Anolis carolinensis	23.1	23.1	0.6	26	0.2821	2833	XP_008116839.2
ref|XP_008118706.1|	PREDICTED: sushi, von Willebrand factor type A, EGF and pentraxin domain-containing protein 1 isoform X2 [Anolis carolinensis]	Anolis carolinensis	23.1	23.1	0.8	26	0.3265	3703	XP_008118706.1
ref|XP_008118705.1|	PREDICTED: sushi, von Willebrand factor type A, EGF and pentraxin domain-containing protein 1 isoform X1 [Anolis carolinensis]	Anolis carolinensis	23.1	23.1	0.8	26	0.3265	3706	XP_008118705.1
ref|XP_016849716.1|	PREDICTED: histone-lysine N-methyltransferase 2C [Anolis carolinensis]	Anolis carolinensis	23.1	23.1	0.9	26	0.2295	4977	XP_016849716.1
ref|XP_008122308.1|	PREDICTED: keratin-associated protein 5-1 isoform X1 [Anolis carolinensis]	Anolis carolinensis	22.7	22.7	0.91	33	0.2338	269	XP_008122308.1
ref|XP_003224285.1|	PREDICTED: kazal-type serine protease inhibitor domain-containing protein 1 [Anolis carolinensis]	Anolis carolinensis	22.7	22.7	0.49	33	0.3	299	XP_003224285.1
ref|XP_016853815.1|	PREDICTED: RING finger protein 212B [Anolis carolinensis]	Anolis carolinensis	22.7	22.7	0.65	34	0.3171	311	XP_016853815.1
ref|XP_008116790.1|	PREDICTED: agrin [Anolis carolinensis]	Anolis carolinensis	22.7	22.7	0.8	34	0.2449	347	XP_008116790.1
ref|XP_003222765.1|	PREDICTED: oxysterols receptor LXR-beta [Anolis carolinensis]	Anolis carolinensis	22.7	22.7	0.44	34	0.3243	436	XP_003222765.1
ref|XP_008103887.2|	PREDICTED: vomeronasal type-2 receptor 26-like [Anolis carolinensis]	Anolis carolinensis	22.7	22.7	0.57	34	0.3611	439	XP_008103887.2
ref|XP_016852319.1|	PREDICTED: nephronectin isoform X5 [Anolis carolinensis]	Anolis carolinensis	22.7	22.7	0.45	35	0.3214	597	XP_016852319.1
ref|XP_003221699.1|	PREDICTED: ATP-binding cassette sub-family E member 1 [Anolis carolinensis]	Anolis carolinensis	22.7	22.7	0.57	35	0.2571	599	XP_003221699.1
ref|XP_016852318.1|	PREDICTED: nephronectin isoform X4 [Anolis carolinensis]	Anolis carolinensis	22.7	22.7	0.45	35	0.3214	614	XP_016852318.1
ref|XP_016852317.1|	PREDICTED: nephronectin isoform X3 [Anolis carolinensis]	Anolis carolinensis	22.7	22.7	0.45	35	0.3214	636	XP_016852317.1
ref|XP_008114811.1|	PREDICTED: tumor necrosis factor receptor superfamily member 21 [Anolis carolinensis]	Anolis carolinensis	22.7	22.7	0.91	35	0.2361	639	XP_008114811.1
ref|XP_008117398.1|	PREDICTED: nephronectin isoform X2 [Anolis carolinensis]	Anolis carolinensis	22.7	22.7	0.45	35	0.3214	649	XP_008117398.1
ref|XP_016852316.1|	PREDICTED: nephronectin isoform X1 [Anolis carolinensis]	Anolis carolinensis	22.7	22.7	0.45	35	0.3214	653	XP_016852316.1
ref|XP_003230396.2|	PREDICTED: cartilage oligomeric matrix protein [Anolis carolinensis]	Anolis carolinensis	22.7	22.7	0.86	35	0.2581	763	XP_003230396.2
ref|XP_008119632.1|	PREDICTED: zinc finger protein 585A [Anolis carolinensis]	Anolis carolinensis	22.7	22.7	0.63	35	0.3333	1035	XP_008119632.1
ref|XP_008108022.1|	PREDICTED: laminin subunit beta-3 [Anolis carolinensis]	Anolis carolinensis	22.7	22.7	0.91	35	0.2609	1167	XP_008108022.1
ref|XP_016850932.1|	PREDICTED: fibulin-2 isoform X2 [Anolis carolinensis]	Anolis carolinensis	22.7	22.7	0.73	35	0.2889	1223	XP_016850932.1
ref|XP_008113770.1|	PREDICTED: fibulin-2 isoform X1 [Anolis carolinensis]	Anolis carolinensis	22.7	22.7	0.73	35	0.2889	1242	XP_008113770.1
ref|XP_008111542.2|	PREDICTED: receptor tyrosine-protein kinase erbB-2 [Anolis carolinensis]	Anolis carolinensis	22.7	22.7	0.72	35	0.3182	1259	XP_008111542.2
ref|XP_016848971.1|	PREDICTED: mucin-5B-like [Anolis carolinensis]	Anolis carolinensis	22.7	22.7	0.6	35	0.2432	1327	XP_016848971.1
ref|XP_008104462.1|	PREDICTED: collagen alpha-3(IV) chain [Anolis carolinensis]	Anolis carolinensis	22.7	22.7	0.36	35	0.4091	1682	XP_008104462.1
ref|XP_008112091.1|	PREDICTED: chromodomain-helicase-DNA-binding protein 9 isoform X7 [Anolis carolinensis]	Anolis carolinensis	22.7	44.7	0.86	35	0.3333	2392	XP_008112091.1
ref|XP_008112090.1|	PREDICTED: chromodomain-helicase-DNA-binding protein 9 isoform X6 [Anolis carolinensis]	Anolis carolinensis	22.7	44.7	0.86	35	0.3333	2428	XP_008112090.1
ref|XP_003222959.2|	PREDICTED: chromodomain-helicase-DNA-binding protein 9 isoform X5 [Anolis carolinensis]	Anolis carolinensis	22.7	44.7	0.86	35	0.3333	2917	XP_003222959.2
ref|XP_008112089.1|	PREDICTED: chromodomain-helicase-DNA-binding protein 9 isoform X4 [Anolis carolinensis]	Anolis carolinensis	22.7	44.7	0.86	35	0.3333	2918	XP_008112089.1
ref|XP_008112088.1|	PREDICTED: chromodomain-helicase-DNA-binding protein 9 isoform X3 [Anolis carolinensis]	Anolis carolinensis	22.7	44.7	0.86	35	0.3333	2931	XP_008112088.1
ref|XP_003222958.2|	PREDICTED: chromodomain-helicase-DNA-binding protein 9 isoform X2 [Anolis carolinensis]	Anolis carolinensis	22.7	44.7	0.86	35	0.3333	2933	XP_003222958.2
ref|XP_008112087.1|	PREDICTED: chromodomain-helicase-DNA-binding protein 9 isoform X1 [Anolis carolinensis]	Anolis carolinensis	22.7	44.7	0.86	35	0.3333	2934	XP_008112087.1
ref|XP_016848752.1|	PREDICTED: mucin-2 [Anolis carolinensis]	Anolis carolinensis	22.7	45.4	0.83	36	0.3529	3001	XP_016848752.1
ref|XP_016848328.1|	PREDICTED: uncharacterized protein LOC103278502 isoform X3 [Anolis carolinensis]	Anolis carolinensis	22.3	22.3	0.65	44	0.3023	173	XP_016848328.1
ref|XP_016851785.1|	PREDICTED: ly6/PLAUR domain-containing protein 6B isoform X1 [Anolis carolinensis]	Anolis carolinensis	22.3	22.3	0.72	44	0.3636	174	XP_016851785.1
ref|XP_008106675.1|	PREDICTED: uncharacterized protein LOC103278502 isoform X2 [Anolis carolinensis]	Anolis carolinensis	22.3	22.3	0.65	44	0.3023	176	XP_008106675.1
ref|XP_003222015.1|	PREDICTED: pituitary tumor-transforming gene 1 protein-interacting protein [Anolis carolinensis]	Anolis carolinensis	22.3	22.3	0.45	44	0.2857	188	XP_003222015.1
ref|XP_008106674.1|	PREDICTED: uncharacterized protein LOC103278502 isoform X1 [Anolis carolinensis]	Anolis carolinensis	22.3	22.3	0.65	45	0.3023	218	XP_008106674.1
ref|XP_016846437.1|	PREDICTED: cation channel sperm-associated protein subunit beta [Anolis carolinensis]	Anolis carolinensis	22.3	22.3	0.65	46	0.35	336	XP_016846437.1
ref|XP_003217560.1|	PREDICTED: protein Wnt-8a [Anolis carolinensis]	Anolis carolinensis	22.3	22.3	0.65	46	0.2885	351	XP_003217560.1
ref|XP_016854230.1|	PREDICTED: sestrin-2 isoform X2 [Anolis carolinensis]	Anolis carolinensis	22.3	22.3	0.4	47	0.36	411	XP_016854230.1
ref|XP_016849501.1|	PREDICTED: integumentary mucin B.1 [Anolis carolinensis]	Anolis carolinensis	22.3	22.3	0.75	47	0.2297	484	XP_016849501.1
ref|XP_008108256.1|	PREDICTED: adhesion G protein-coupled receptor L3 isoform X10 [Anolis carolinensis]	Anolis carolinensis	22.3	22.3	0.57	48	0.3243	616	XP_008108256.1
ref|XP_008119764.1|	PREDICTED: oocyte zinc finger protein XlCOF6-like isoform X4 [Anolis carolinensis]	Anolis carolinensis	22.3	22.3	0.59	48	0.3409	672	XP_008119764.1
ref|XP_008108254.1|	PREDICTED: adhesion G protein-coupled receptor L3 isoform X9 [Anolis carolinensis]	Anolis carolinensis	22.3	22.3	0.57	48	0.3243	823	XP_008108254.1
ref|XP_003220628.1|	PREDICTED: adhesion G protein-coupled receptor L3 isoform X8 [Anolis carolinensis]	Anolis carolinensis	22.3	22.3	0.57	48	0.3243	832	XP_003220628.1
ref|XP_008108253.1|	PREDICTED: adhesion G protein-coupled receptor L3 isoform X7 [Anolis carolinensis]	Anolis carolinensis	22.3	22.3	0.57	48	0.3243	838	XP_008108253.1
ref|XP_008108252.1|	PREDICTED: adhesion G protein-coupled receptor L3 isoform X6 [Anolis carolinensis]	Anolis carolinensis	22.3	22.3	0.57	48	0.3243	853	XP_008108252.1
ref|XP_008108251.1|	PREDICTED: adhesion G protein-coupled receptor L3 isoform X5 [Anolis carolinensis]	Anolis carolinensis	22.3	22.3	0.57	48	0.3243	866	XP_008108251.1
ref|XP_008108250.1|	PREDICTED: adhesion G protein-coupled receptor L3 isoform X4 [Anolis carolinensis]	Anolis carolinensis	22.3	22.3	0.57	48	0.3243	875	XP_008108250.1
ref|XP_008108248.1|	PREDICTED: adhesion G protein-coupled receptor L3 isoform X3 [Anolis carolinensis]	Anolis carolinensis	22.3	22.3	0.57	48	0.3243	881	XP_008108248.1
ref|XP_008110319.1|	PREDICTED: pro-epidermal growth factor isoform X5 [Anolis carolinensis]	Anolis carolinensis	22.3	22.3	0.52	48	0.375	881	XP_008110319.1
ref|XP_008108247.1|	PREDICTED: adhesion G protein-coupled receptor L3 isoform X2 [Anolis carolinensis]	Anolis carolinensis	22.3	22.3	0.57	48	0.3243	887	XP_008108247.1
ref|XP_008107800.1|	PREDICTED: low-density lipoprotein receptor-related protein 8 isoform X3 [Anolis carolinensis]	Anolis carolinensis	22.3	22.3	0.91	48	0.25	893	XP_008107800.1
ref|XP_008108246.1|	PREDICTED: adhesion G protein-coupled receptor L3 isoform X1 [Anolis carolinensis]	Anolis carolinensis	22.3	22.3	0.57	48	0.3243	896	XP_008108246.1
ref|XP_008122757.1|	PREDICTED: latent-transforming growth factor beta-binding protein 3 isoform X2 [Anolis carolinensis]	Anolis carolinensis	22.3	22.3	0.24	48	0.4667	909	XP_008122757.1
ref|XP_016854597.1|	PREDICTED: latent-transforming growth factor beta-binding protein 3 isoform X1 [Anolis carolinensis]	Anolis carolinensis	22.3	22.3	0.24	48	0.4667	910	XP_016854597.1
ref|XP_008116358.1|	PREDICTED: sodium/calcium exchanger 3 isoform X3 [Anolis carolinensis]	Anolis carolinensis	22.3	22.3	0.22	48	0.5714	916	XP_008116358.1
ref|XP_003225701.1|	PREDICTED: sodium/calcium exchanger 3 isoform X2 [Anolis carolinensis]	Anolis carolinensis	22.3	22.3	0.22	48	0.5714	921	XP_003225701.1
ref|XP_008116355.1|	PREDICTED: sodium/calcium exchanger 3 isoform X1 [Anolis carolinensis]	Anolis carolinensis	22.3	22.3	0.22	48	0.5714	922	XP_008116355.1
ref|XP_008110317.1|	PREDICTED: pro-epidermal growth factor isoform X3 [Anolis carolinensis]	Anolis carolinensis	22.3	22.3	0.52	48	0.375	1016	XP_008110317.1
ref|XP_008110316.1|	PREDICTED: pro-epidermal growth factor isoform X2 [Anolis carolinensis]	Anolis carolinensis	22.3	22.3	0.52	48	0.375	1031	XP_008110316.1
ref|XP_016853241.1|	PREDICTED: zinc finger protein 208-like isoform X2 [Anolis carolinensis]	Anolis carolinensis	22.3	22.3	0.59	48	0.3409	1036	XP_016853241.1
ref|XP_008110315.1|	PREDICTED: pro-epidermal growth factor isoform X1 [Anolis carolinensis]	Anolis carolinensis	22.3	22.3	0.52	48	0.375	1055	XP_008110315.1
ref|XP_008119634.2|	PREDICTED: zinc finger protein 585A [Anolis carolinensis]	Anolis carolinensis	22.3	22.3	0.65	48	0.25	1056	XP_008119634.2
ref|XP_016853240.1|	PREDICTED: zinc finger protein 208-like isoform X1 [Anolis carolinensis]	Anolis carolinensis	22.3	22.3	0.59	48	0.3409	1067	XP_016853240.1
ref|XP_003217347.1|	PREDICTED: anaphase-promoting complex subunit 11 [Anolis carolinensis]	Anolis carolinensis	21.9	21.9	0.65	48	0.275	84	XP_003217347.1
ref|XP_008120583.1|	PREDICTED: adhesion G protein-coupled receptor L3 [Anolis carolinensis]	Anolis carolinensis	22.3	22.3	0.57	48	0.3243	1265	XP_008120583.1
ref|XP_016853496.1|	PREDICTED: neurexin-2 [Anolis carolinensis]	Anolis carolinensis	22.3	22.3	0.47	49	0.3448	1530	XP_016853496.1
ref|XP_016846185.1|	PREDICTED: serine/threonine-protein kinase MRCK alpha isoform X7 [Anolis carolinensis]	Anolis carolinensis	22.3	22.3	0.4	49	0.32	1689	XP_016846185.1
ref|XP_016846184.1|	PREDICTED: serine/threonine-protein kinase MRCK alpha isoform X6 [Anolis carolinensis]	Anolis carolinensis	22.3	22.3	0.4	49	0.32	1718	XP_016846184.1
ref|XP_016846183.1|	PREDICTED: serine/threonine-protein kinase MRCK alpha isoform X5 [Anolis carolinensis]	Anolis carolinensis	22.3	22.3	0.4	49	0.32	1719	XP_016846183.1
ref|XP_016846182.1|	PREDICTED: serine/threonine-protein kinase MRCK alpha isoform X4 [Anolis carolinensis]	Anolis carolinensis	22.3	22.3	0.4	49	0.32	1732	XP_016846182.1
ref|XP_016846181.1|	PREDICTED: serine/threonine-protein kinase MRCK alpha isoform X3 [Anolis carolinensis]	Anolis carolinensis	22.3	22.3	0.4	49	0.32	1759	XP_016846181.1
ref|XP_016846180.1|	PREDICTED: serine/threonine-protein kinase MRCK alpha isoform X2 [Anolis carolinensis]	Anolis carolinensis	22.3	22.3	0.4	49	0.32	1771	XP_016846180.1
ref|XP_016846179.1|	PREDICTED: serine/threonine-protein kinase MRCK alpha isoform X1 [Anolis carolinensis]	Anolis carolinensis	22.3	22.3	0.4	49	0.32	1772	XP_016846179.1
ref|XP_016854546.1|	PREDICTED: LOW QUALITY PROTEIN: fibrillin-2 [Anolis carolinensis]	Anolis carolinensis	22.3	22.3	0.73	49	0.2295	2891	XP_016854546.1
ref|XP_016850393.1|	PREDICTED: box C/D snoRNA protein 1 isoform X2 [Anolis carolinensis]	Anolis carolinensis	21.9	21.9	0.6	62	0.2857	241	XP_016850393.1
ref|XP_003226498.1|	PREDICTED: leucine-rich repeat-containing protein 3B [Anolis carolinensis]	Anolis carolinensis	21.9	21.9	0.36	63	0.36	258	XP_003226498.1
ref|XP_003223086.1|	PREDICTED: box C/D snoRNA protein 1 isoform X1 [Anolis carolinensis]	Anolis carolinensis	21.9	21.9	0.6	63	0.2857	284	XP_003223086.1
ref|XP_016852604.1|	PREDICTED: uncharacterized protein LOC103280538 [Anolis carolinensis]	Anolis carolinensis	21.9	21.9	0.8	65	0.2745	416	XP_016852604.1
ref|XP_008120072.1|	PREDICTED: SH2B adapter protein 2 [Anolis carolinensis]	Anolis carolinensis	21.9	21.9	0.29	65	0.4444	505	XP_008120072.1
ref|XP_008123675.1|	PREDICTED: kelch-like protein 17 [Anolis carolinensis]	Anolis carolinensis	21.9	21.9	0.78	65	0.25	524	XP_008123675.1
ref|XP_003226172.1|	PREDICTED: sodium-dependent phosphate transport protein 2B [Anolis carolinensis]	Anolis carolinensis	21.9	21.9	0.6	66	0.3243	675	XP_003226172.1
ref|XP_016854912.1|	PREDICTED: CSC1-like protein 2 isoform X4 [Anolis carolinensis]	Anolis carolinensis	21.9	21.9	0.27	66	0.5294	734	XP_016854912.1
ref|XP_008123241.1|	PREDICTED: CSC1-like protein 2 isoform X3 [Anolis carolinensis]	Anolis carolinensis	21.9	21.9	0.27	66	0.5294	819	XP_008123241.1
ref|XP_008123236.1|	PREDICTED: CSC1-like protein 2 isoform X2 [Anolis carolinensis]	Anolis carolinensis	21.9	21.9	0.27	66	0.5294	831	XP_008123236.1
ref|XP_008123225.1|	PREDICTED: CSC1-like protein 2 isoform X1 [Anolis carolinensis]	Anolis carolinensis	21.9	21.9	0.27	66	0.5294	832	XP_008123225.1
ref|XP_003216875.1|	PREDICTED: low-density lipoprotein receptor [Anolis carolinensis]	Anolis carolinensis	21.9	21.9	0.26	66	0.4375	863	XP_003216875.1
ref|XP_008121393.1|	PREDICTED: WD repeat-containing protein 59 [Anolis carolinensis]	Anolis carolinensis	21.9	21.9	0.44	66	0.3704	970	XP_008121393.1
ref|XP_008110387.1|	PREDICTED: A disintegrin and metalloproteinase with thrombospondin motifs 3 [Anolis carolinensis]	Anolis carolinensis	21.9	21.9	0.5	67	0.2903	1206	XP_008110387.1
ref|XP_008112654.1|	PREDICTED: receptor tyrosine-protein kinase erbB-3 [Anolis carolinensis]	Anolis carolinensis	21.9	21.9	0.6	67	0.2821	1384	XP_008112654.1
ref|XP_008109847.1|	PREDICTED: protein Churchill [Anolis carolinensis]	Anolis carolinensis	21.6	21.6	0.36	76	0.4091	112	XP_008109847.1
ref|XP_016850291.1|	PREDICTED: latent-transforming growth factor beta-binding protein 1 [Anolis carolinensis]	Anolis carolinensis	21.6	21.6	0.26	85	0.375	219	XP_016850291.1
ref|XP_016852886.1|	PREDICTED: E3 ubiquitin-protein ligase RNF182-like [Anolis carolinensis]	Anolis carolinensis	21.6	21.6	0.67	86	0.2889	242	XP_016852886.1
ref|XP_003229519.3|	PREDICTED: zinc finger protein 135-like [Anolis carolinensis]	Anolis carolinensis	21.6	21.6	0.31	89	0.3684	383	XP_003229519.3
ref|XP_003222060.1|	PREDICTED: ankyrin repeat and MYND domain-containing protein 2 [Anolis carolinensis]	Anolis carolinensis	21.6	21.6	0.32	89	0.4	458	XP_003222060.1
ref|XP_003217385.1|	PREDICTED: sulfate transporter [Anolis carolinensis]	Anolis carolinensis	21.6	21.6	0.31	91	0.4211	714	XP_003217385.1
ref|XP_003219832.1|	PREDICTED: lysine-specific histone demethylase 1B [Anolis carolinensis]	Anolis carolinensis	21.6	21.6	0.6	91	0.2703	818	XP_003219832.1
ref|XP_016851520.1|	PREDICTED: IgGFc-binding protein [Anolis carolinensis]	Anolis carolinensis	21.6	21.6	0.52	92	0.3529	1519	XP_016851520.1
ref|XP_008117738.2|	PREDICTED: multiple epidermal growth factor-like domains protein 6 [Anolis carolinensis]	Anolis carolinensis	21.6	21.6	0.72	92	0.25	1741	XP_008117738.2
ref|XP_008122340.1|	PREDICTED: C3 and PZP-like alpha-2-macroglobulin domain-containing protein 8 isoform X2 [Anolis carolinensis]	Anolis carolinensis	21.6	21.6	0.21	92	0.5385	1862	XP_008122340.1

## Sheet: MT1A vs Fowl
MT1A (P04731) vs. Red junglefowl	Description	Scientific Name	Max Score	Total Score	Query Cover	E value	Per. Ident	Acc. Len	Accession
ref|NP_001091007.1|	metallothionein-3 [Gallus gallus]	Gallus gallus	114	114	0.93	3e-35	0.7586	63	NP_001091007.1
ref|NP_990606.1|	metallothionein [Gallus gallus]	Gallus gallus	107	107	0.98	2e-32	0.6774	63	NP_990606.1
gb|AHA62434.1|	epidermal differentiation protein [Gallus gallus]	Gallus gallus	46.6	139	0.98	3e-07	0.3889	385	AHA62434.1
ref|XP_040546598.2|	keratin-associated protein 5-5-like [Gallus gallus]	Gallus gallus	46.6	107	0.98	3e-07	0.3889	405	XP_040546598.2
ref|NP_001338363.1|	keratin-associated protein 5-1-like [Gallus gallus]	Gallus gallus	40.4	40.4	0.96	1e-05	0.381	83	NP_001338363.1
ref|XP_046759826.1|	epidermal differentiation protein containing DPCC motifs isoform X2 [Gallus gallus]	Gallus gallus	37.7	656	1	0.0004	0.3115	642	XP_046759826.1
ref|XP_046788647.1|	epidermal differentiation protein containing DPCC motifs isoform X1 [Gallus gallus]	Gallus gallus	37.7	590	1	0.0004	0.3559	672	XP_046788647.1
ref|NP_001338411.2|	epidermal differentiation protein containing DPCC motifs [Gallus gallus]	Gallus gallus	37.7	687	1	0.0004	0.3115	672	NP_001338411.2
ref|XP_004948476.2|	myoD family inhibitor isoform X1 [Gallus gallus]	Gallus gallus	35.8	35.8	0.88	0.002	0.3448	230	XP_004948476.2
ref|XP_040547589.1|	myoD family inhibitor isoform X4 [Gallus gallus]	Gallus gallus	35.8	35.8	0.88	0.002	0.3448	231	XP_040547589.1
ref|XP_040547588.1|	myoD family inhibitor isoform X3 [Gallus gallus]	Gallus gallus	35.8	35.8	0.88	0.002	0.3448	249	XP_040547588.1
ref|XP_040547587.1|	myoD family inhibitor isoform X2 [Gallus gallus]	Gallus gallus	35.8	35.8	0.88	0.002	0.3448	276	XP_040547587.1
ref|XP_015153920.3|	platelet endothelial aggregation receptor 1 [Gallus gallus]	Gallus gallus	35.4	185	0.96	0.003	0.3281	1016	XP_015153920.3
ref|NP_001034343.2|	integrin beta-1 precursor [Gallus gallus]	Gallus gallus	34.7	62	0.95	0.006	0.3103	803	NP_001034343.2
sp|P07228.1|	RecName: Full=Integrin beta-1; AltName: Full=CSAT antigen; AltName: Full=JG22 antigen; AltName: Full=RGD-receptor; Flags: Precursor [Gallus gallus]	Gallus gallus	34.7	62	0.95	0.006	0.3103	803	P07228.1
ref|XP_046766160.1|	integrin beta-1 isoform X1 [Gallus gallus]	Gallus gallus	34.7	62	0.95	0.006	0.3103	806	XP_046766160.1
ref|XP_025007563.1|	attractin-like protein 1 isoform X8 [Gallus gallus]	Gallus gallus	34.3	34.3	0.9	0.008	0.3167	1254	XP_025007563.1
ref|XP_015144415.1|	attractin-like protein 1 isoform X7 [Gallus gallus]	Gallus gallus	34.3	34.3	0.9	0.008	0.3167	1272	XP_015144415.1
ref|XP_025007562.1|	attractin-like protein 1 isoform X6 [Gallus gallus]	Gallus gallus	34.3	34.3	0.9	0.008	0.3167	1287	XP_025007562.1
ref|XP_015144414.1|	attractin-like protein 1 isoform X5 [Gallus gallus]	Gallus gallus	34.3	34.3	0.9	0.008	0.3167	1304	XP_015144414.1
ref|XP_040558433.1|	attractin-like protein 1 isoform X4 [Gallus gallus]	Gallus gallus	34.3	34.3	0.9	0.008	0.3167	1309	XP_040558433.1
ref|XP_004942360.1|	attractin-like protein 1 isoform X3 [Gallus gallus]	Gallus gallus	34.3	34.3	0.9	0.008	0.3167	1323	XP_004942360.1
ref|XP_004942359.1|	attractin-like protein 1 isoform X2 [Gallus gallus]	Gallus gallus	34.3	34.3	0.9	0.008	0.3167	1347	XP_004942359.1
ref|XP_421777.4|	attractin-like protein 1 isoform X1 [Gallus gallus]	Gallus gallus	34.3	34.3	0.9	0.008	0.3167	1383	XP_421777.4
ref|XP_040530104.1|	attractin-like protein 1 isoform X9 [Gallus gallus]	Gallus gallus	34.3	34.3	0.9	0.008	0.3167	1383	XP_040530104.1
ref|XP_046785731.1|	integrin beta-4 isoform X3 [Gallus gallus]	Gallus gallus	34.3	34.3	0.96	0.008	0.2941	1865	XP_046785731.1
ref|XP_046758096.1|	integrin beta-4 isoform X3 [Gallus gallus]	Gallus gallus	34.3	34.3	0.96	0.008	0.2941	1865	XP_046758096.1
ref|XP_015150811.2|	integrin beta-4 isoform X2 [Gallus gallus]	Gallus gallus	34.3	34.3	0.96	0.008	0.2941	1868	XP_015150811.2
ref|XP_040542175.1|	integrin beta-4 isoform X2 [Gallus gallus]	Gallus gallus	34.3	34.3	0.96	0.008	0.2941	1868	XP_040542175.1
ref|XP_015150809.2|	integrin beta-4 isoform X1 [Gallus gallus]	Gallus gallus	34.3	34.3	0.96	0.008	0.2941	1870	XP_015150809.2
ref|XP_040542174.1|	integrin beta-4 isoform X1 [Gallus gallus]	Gallus gallus	34.3	34.3	0.96	0.008	0.2941	1870	XP_040542174.1
ref|XP_015145200.2|	integrin beta-6 isoform X2 [Gallus gallus]	Gallus gallus	33.9	67	0.98	0.01	0.3117	760	XP_015145200.2
ref|XP_004942881.2|	integrin beta-6 isoform X1 [Gallus gallus]	Gallus gallus	33.9	67	0.98	0.01	0.3117	789	XP_004942881.2
ref|XP_046762602.1|	protein sprouty homolog 2 isoform X1 [Gallus gallus]	Gallus gallus	33.5	33.5	0.78	0.014	0.375	313	XP_046762602.1
ref|NP_001384613.1|	protein sprouty homolog 2 [Gallus gallus]	Gallus gallus	33.5	33.5	0.78	0.014	0.375	313	NP_001384613.1
gb|AAR08801.1|	integrin beta-5 [Gallus gallus]	Gallus gallus	33.5	33.5	0.95	0.014	0.2941	812	AAR08801.1
ref|XP_040562072.1|	multiple epidermal growth factor-like domains protein 6 [Gallus gallus]	Gallus gallus	33.5	144	1	0.014	0.2951	1501	XP_040562072.1
ref|XP_040535590.1|	multiple epidermal growth factor-like domains protein 6 [Gallus gallus]	Gallus gallus	33.5	145	1	0.014	0.2951	1501	XP_040535590.1
ref|XP_040543126.1|	LOW QUALITY PROTEIN: scavenger receptor class F member 1 isoform X3 [Gallus gallus]	Gallus gallus	33.1	63.9	0.9	0.019	0.3273	705	XP_040543126.1
emb|CAA50671.1|	integrin beta 2 subunit (CD18) [Gallus gallus]	Gallus gallus	33.1	33.1	0.91	0.019	0.3014	772	CAA50671.1
ref|NP_990582.2|	integrin beta-2 isoform 2 precursor [Gallus gallus]	Gallus gallus	33.1	33.1	0.91	0.019	0.3014	773	NP_990582.2
ref|NP_001383478.1|	integrin beta-2 isoform 1 precursor [Gallus gallus]	Gallus gallus	33.1	33.1	0.91	0.019	0.3014	778	NP_001383478.1
ref|XP_040531452.1|	integrin beta-6 isoform X1 [Gallus gallus]	Gallus gallus	33.1	65.1	0.98	0.019	0.3571	789	XP_040531452.1
ref|XP_015144621.1|	integrin beta-2 isoform X2 [Gallus gallus]	Gallus gallus	33.1	33.1	0.91	0.019	0.3014	802	XP_015144621.1
ref|XP_015144620.1|	integrin beta-2 isoform X1 [Gallus gallus]	Gallus gallus	33.1	33.1	0.91	0.019	0.3014	807	XP_015144620.1
ref|XP_040559748.1|	von Willebrand factor D and EGF domain-containing protein-like isoform X3 [Gallus gallus]	Gallus gallus	33.1	61.2	0.91	0.02	0.3556	1834	XP_040559748.1
ref|XP_040532923.1|	von Willebrand factor D and EGF domain-containing protein-like isoform X3 [Gallus gallus]	Gallus gallus	33.1	61.2	0.91	0.02	0.3556	1834	XP_040532923.1
ref|XP_025008447.2|	von Willebrand factor D and EGF domain-containing protein-like isoform X2 [Gallus gallus]	Gallus gallus	33.1	61.2	0.91	0.02	0.3556	1859	XP_025008447.2
ref|XP_040532922.1|	von Willebrand factor D and EGF domain-containing protein-like isoform X2 [Gallus gallus]	Gallus gallus	33.1	61.2	0.91	0.02	0.3556	1859	XP_040532922.1
ref|XP_040532921.1|	von Willebrand factor D and EGF domain-containing protein-like isoform X1 [Gallus gallus]	Gallus gallus	33.1	61.2	0.91	0.02	0.3556	1885	XP_040532921.1
ref|XP_040559747.1|	von Willebrand factor D and EGF domain-containing protein-like isoform X1 [Gallus gallus]	Gallus gallus	33.1	61.2	0.91	0.02	0.3556	1885	XP_040559747.1
ref|XP_040544609.1|	NFX1-type zinc finger-containing protein 1 isoform X2 [Gallus gallus]	Gallus gallus	33.1	33.1	0.93	0.02	0.338	2025	XP_040544609.1
ref|XP_015152165.2|	LOW QUALITY PROTEIN: NFX1-type zinc finger-containing protein 1 isoform X1 [Gallus gallus]	Gallus gallus	33.1	33.1	0.93	0.02	0.338	2027	XP_015152165.2
ref|XP_040544608.1|	NFX1-type zinc finger-containing protein 1 isoform X1 [Gallus gallus]	Gallus gallus	33.1	33.1	0.93	0.02	0.338	2027	XP_040544608.1
ref|NP_001186735.1|	laminin subunit alpha-1 precursor [Gallus gallus]	Gallus gallus	33.1	60.1	0.95	0.02	0.3692	3093	NP_001186735.1
ref|NP_001186735.2|	laminin subunit alpha-1 precursor [Gallus gallus]	Gallus gallus	33.1	60.1	0.95	0.02	0.3692	3094	NP_001186735.2
ref|XP_046766146.1|	laminin subunit alpha-1 isoform X1 [Gallus gallus]	Gallus gallus	33.1	60.1	0.95	0.02	0.3692	3097	XP_046766146.1
ref|XP_046773154.1|	laminin subunit alpha-1 isoform X1 [Gallus gallus]	Gallus gallus	33.1	60.1	0.95	0.02	0.3692	3097	XP_046773154.1
ref|NP_001073203.1|	protein sprouty homolog 4 [Gallus gallus]	Gallus gallus	32.7	32.7	0.75	0.026	0.3333	297	NP_001073203.1
ref|NP_001186426.4|	protein disulfide isomerase CRELD2 precursor [Gallus gallus]	Gallus gallus	32.7	32.7	0.77	0.026	0.3393	363	NP_001186426.4
ref|XP_040506326.1|	scavenger receptor class F member 1 isoform X1 [Gallus gallus]	Gallus gallus	32.7	63.5	0.9	0.027	0.3273	834	XP_040506326.1
ref|XP_015151523.2|	scavenger receptor class F member 1 isoform X2 [Gallus gallus]	Gallus gallus	32.7	63.5	0.9	0.027	0.3273	865	XP_015151523.2
ref|XP_015152807.1|	disintegrin and metalloproteinase domain-containing protein 28 isoform X2 [Gallus gallus]	Gallus gallus	32.3	32.3	0.86	0.037	0.283	803	XP_015152807.1
ref|XP_001233496.1|	disintegrin and metalloproteinase domain-containing protein 28 isoform X1 [Gallus gallus]	Gallus gallus	32.3	32.3	0.86	0.037	0.283	804	XP_001233496.1
ref|XP_040513206.1|	LOW QUALITY PROTEIN: histone-lysine N-methyltransferase 2D-like [Gallus gallus]	Gallus gallus	32.3	126	0.98	0.037	0.3175	843	XP_040513206.1
ref|XP_040507198.1|	multiple epidermal growth factor-like domains protein 6 isoform X5 [Gallus gallus]	Gallus gallus	32.3	156	0.9	0.037	0.3214	1482	XP_040507198.1
ref|XP_040507197.1|	multiple epidermal growth factor-like domains protein 6 isoform X4 [Gallus gallus]	Gallus gallus	32.3	156	0.9	0.037	0.3214	1486	XP_040507197.1
ref|XP_040544892.1|	multiple epidermal growth factor-like domains protein 6 isoform X12 [Gallus gallus]	Gallus gallus	32.3	157	0.9	0.037	0.3214	1509	XP_040544892.1
ref|XP_040544891.1|	multiple epidermal growth factor-like domains protein 6 isoform X11 [Gallus gallus]	Gallus gallus	32.3	157	0.9	0.037	0.3214	1510	XP_040544891.1
ref|XP_040507196.1|	multiple epidermal growth factor-like domains protein 6 isoform X3 [Gallus gallus]	Gallus gallus	32.3	156	0.9	0.037	0.3214	1521	XP_040507196.1
ref|XP_024998372.2|	multiple epidermal growth factor-like domains protein 6 isoform X2 [Gallus gallus]	Gallus gallus	32.3	156	0.9	0.037	0.3214	1526	XP_024998372.2
ref|XP_024998369.2|	multiple epidermal growth factor-like domains protein 6 isoform X1 [Gallus gallus]	Gallus gallus	32.3	156	0.9	0.037	0.3214	1527	XP_024998369.2
ref|XP_040544890.1|	multiple epidermal growth factor-like domains protein 6 isoform X10 [Gallus gallus]	Gallus gallus	32.3	156	0.9	0.037	0.3214	1577	XP_040544890.1
ref|XP_040544889.1|	multiple epidermal growth factor-like domains protein 6 isoform X9 [Gallus gallus]	Gallus gallus	32.3	156	0.9	0.037	0.3214	1581	XP_040544889.1
ref|XP_040544888.1|	multiple epidermal growth factor-like domains protein 6 isoform X8 [Gallus gallus]	Gallus gallus	32.3	156	0.9	0.037	0.3214	1616	XP_040544888.1
ref|XP_040544887.1|	multiple epidermal growth factor-like domains protein 6 isoform X7 [Gallus gallus]	Gallus gallus	32.3	156	0.9	0.037	0.3214	1621	XP_040544887.1
ref|XP_040544886.1|	multiple epidermal growth factor-like domains protein 6 isoform X6 [Gallus gallus]	Gallus gallus	32.3	156	0.9	0.037	0.3214	1622	XP_040544886.1
ref|XP_015152489.1|	tumor necrosis factor receptor superfamily member 9 [Gallus gallus]	Gallus gallus	32	32	0.47	0.048	0.3448	269	XP_015152489.1
ref|XP_420756.5|	rRNA N6-adenosine-methyltransferase ZCCHC4 isoform X2 [Gallus gallus]	Gallus gallus	32	32	0.93	0.05	0.3382	505	XP_420756.5
ref|XP_040525124.1|	rRNA N6-adenosine-methyltransferase ZCCHC4 isoform X2 [Gallus gallus]	Gallus gallus	32	32	0.93	0.05	0.3382	505	XP_040525124.1
ref|XP_040525123.1|	rRNA N6-adenosine-methyltransferase ZCCHC4 isoform X1 [Gallus gallus]	Gallus gallus	32	32	0.93	0.05	0.3382	510	XP_040525123.1
ref|XP_040555232.1|	rRNA N6-adenosine-methyltransferase ZCCHC4 isoform X1 [Gallus gallus]	Gallus gallus	32	32	0.93	0.05	0.3382	510	XP_040555232.1
ref|XP_040504407.1|	disintegrin and metalloproteinase domain-containing protein 9-like [Gallus gallus]	Gallus gallus	32	58.5	0.98	0.05	0.2923	647	XP_040504407.1
ref|XP_040559180.1|	integrin beta-5 isoform X1 [Gallus gallus]	Gallus gallus	32	32	0.95	0.05	0.2794	779	XP_040559180.1
ref|NP_989814.2|	integrin beta-5 precursor [Gallus gallus]	Gallus gallus	32	32	0.95	0.05	0.2794	812	NP_989814.2
ref|XP_040504159.1|	scavenger receptor class F member 2 isoform X3 [Gallus gallus]	Gallus gallus	32	59.7	0.91	0.05	0.2688	836	XP_040504159.1
sp|Q90640.1|	RecName: Full=Chromosome-associated kinesin KIF4; AltName: Full=Chromokinesin [Gallus gallus]	Gallus gallus	32	32	0.6	0.051	0.3784	1225	Q90640.1
ref|XP_015133678.1|	chromosome-associated kinesin KIF4 isoform X1 [Gallus gallus]	Gallus gallus	32	32	0.6	0.051	0.3784	1225	XP_015133678.1
ref|NP_990306.2|	chromosome-associated kinesin KIF4 [Gallus gallus]	Gallus gallus	32	32	0.6	0.051	0.3784	1226	NP_990306.2
ref|NP_001186581.1|	abscission/NoCut checkpoint regulator [Gallus gallus]	Gallus gallus	31.6	31.6	0.59	0.068	0.3889	420	NP_001186581.1
gb|AAK55397.1|	laminin gamma 1 [Gallus gallus]	Gallus gallus	31.6	31.6	0.9	0.069	0.3088	1007	AAK55397.1
ref|XP_040561204.1|	laminin subunit gamma-1 [Gallus gallus]	Gallus gallus	31.6	31.6	0.9	0.07	0.3088	1603	XP_040561204.1
ref|XP_040533464.1|	laminin subunit gamma-1 [Gallus gallus]	Gallus gallus	31.6	31.6	0.9	0.07	0.3088	1603	XP_040533464.1
ref|XP_040523264.1|	laminin subunit alpha-2 isoform X6 [Gallus gallus]	Gallus gallus	31.6	90.5	0.93	0.07	0.25	3167	XP_040523264.1
ref|XP_040553845.1|	laminin subunit alpha-2 isoform X6 [Gallus gallus]	Gallus gallus	31.6	89.3	0.93	0.07	0.25	3167	XP_040553845.1
ref|XP_040523262.1|	laminin subunit alpha-2 isoform X5 [Gallus gallus]	Gallus gallus	31.6	90.5	0.93	0.07	0.25	3169	XP_040523262.1
ref|XP_040553844.1|	laminin subunit alpha-2 isoform X5 [Gallus gallus]	Gallus gallus	31.6	89.3	0.93	0.07	0.25	3169	XP_040553844.1
ref|XP_040553843.1|	laminin subunit alpha-2 isoform X4 [Gallus gallus]	Gallus gallus	31.6	89.3	0.93	0.07	0.25	3173	XP_040553843.1
ref|XP_040523261.1|	laminin subunit alpha-2 isoform X4 [Gallus gallus]	Gallus gallus	31.6	90.5	0.93	0.07	0.25	3173	XP_040523261.1
ref|XP_040553842.1|	laminin subunit alpha-2 isoform X3 [Gallus gallus]	Gallus gallus	31.6	89.3	0.93	0.07	0.25	3189	XP_040553842.1
ref|XP_040523260.1|	laminin subunit alpha-2 isoform X3 [Gallus gallus]	Gallus gallus	31.6	90.5	0.93	0.07	0.25	3189	XP_040523260.1
ref|XP_040523259.1|	laminin subunit alpha-2 isoform X2 [Gallus gallus]	Gallus gallus	31.6	90.5	0.93	0.07	0.25	3191	XP_040523259.1
ref|XP_040553841.1|	laminin subunit alpha-2 isoform X2 [Gallus gallus]	Gallus gallus	31.6	89.3	0.93	0.07	0.25	3191	XP_040553841.1
ref|XP_040523258.1|	laminin subunit alpha-2 isoform X1 [Gallus gallus]	Gallus gallus	31.6	90.5	0.93	0.07	0.25	3193	XP_040523258.1
ref|XP_015139613.3|	laminin subunit alpha-2 isoform X1 [Gallus gallus]	Gallus gallus	31.6	89.3	0.93	0.07	0.25	3193	XP_015139613.3
ref|XP_040541918.1|	laminin subunit gamma-3 isoform X3 [Gallus gallus]	Gallus gallus	31.2	31.2	0.9	0.096	0.2941	1574	XP_040541918.1
ref|XP_040505298.1|	laminin subunit gamma-3 isoform X2 [Gallus gallus]	Gallus gallus	31.2	31.2	0.9	0.096	0.2941	1574	XP_040505298.1
ref|XP_040505299.1|	laminin subunit gamma-3 isoform X3 [Gallus gallus]	Gallus gallus	31.2	31.2	0.9	0.096	0.2941	1574	XP_040505299.1
ref|XP_040541917.1|	laminin subunit gamma-3 isoform X2 [Gallus gallus]	Gallus gallus	31.2	31.2	0.9	0.096	0.2941	1574	XP_040541917.1
ref|XP_415462.7|	laminin subunit gamma-3 isoform X1 [Gallus gallus]	Gallus gallus	31.2	31.2	0.9	0.096	0.2941	1575	XP_415462.7
ref|XP_040541916.1|	laminin subunit gamma-3 isoform X1 [Gallus gallus]	Gallus gallus	31.2	31.2	0.9	0.096	0.2941	1575	XP_040541916.1
ref|XP_015135840.2|	proprotein convertase subtilisin/kexin type 5 isoform X1 [Gallus gallus]	Gallus gallus	31.2	61.6	0.81	0.096	0.303	1864	XP_015135840.2
ref|XP_040527364.1|	extracellular matrix organizing protein FRAS1 isoform X3 [Gallus gallus]	Gallus gallus	31.2	57.4	0.98	0.096	0.2727	2860	XP_040527364.1
ref|XP_040543740.1|	laminin subunit alpha-5 isoform X4 [Gallus gallus]	Gallus gallus	31.2	60.4	0.9	0.096	0.2987	3642	XP_040543740.1
ref|XP_040506688.1|	laminin subunit alpha-5 isoform X4 [Gallus gallus]	Gallus gallus	31.2	60.4	0.9	0.096	0.2987	3642	XP_040506688.1
ref|XP_015152147.2|	laminin subunit alpha-5 isoform X3 [Gallus gallus]	Gallus gallus	31.2	60.4	0.9	0.096	0.2987	3686	XP_015152147.2
ref|XP_040543739.1|	laminin subunit alpha-5 isoform X3 [Gallus gallus]	Gallus gallus	31.2	60.4	0.9	0.096	0.2987	3686	XP_040543739.1
ref|XP_040543738.1|	laminin subunit alpha-5 isoform X2 [Gallus gallus]	Gallus gallus	31.2	60.4	0.9	0.096	0.2987	3688	XP_040543738.1
ref|XP_015152146.2|	laminin subunit alpha-5 isoform X2 [Gallus gallus]	Gallus gallus	31.2	60.4	0.9	0.096	0.2987	3688	XP_015152146.2
ref|XP_015152145.2|	laminin subunit alpha-5 isoform X1 [Gallus gallus]	Gallus gallus	31.2	60.4	0.9	0.096	0.2987	3689	XP_015152145.2
ref|XP_040543736.1|	laminin subunit alpha-5 isoform X1 [Gallus gallus]	Gallus gallus	31.2	60.4	0.9	0.096	0.2987	3689	XP_040543736.1
ref|XP_040527363.1|	extracellular matrix organizing protein FRAS1 isoform X2 [Gallus gallus]	Gallus gallus	31.2	57.8	0.96	0.097	0.2727	3942	XP_040527363.1
ref|XP_040527362.1|	extracellular matrix organizing protein FRAS1 isoform X1 [Gallus gallus]	Gallus gallus	31.2	57.4	0.98	0.097	0.2727	3989	XP_040527362.1
ref|XP_015154751.1|	disintegrin and metalloproteinase domain-containing protein 11 [Gallus gallus]	Gallus gallus	30.8	30.8	0.86	0.13	0.2642	767	XP_015154751.1
ref|XP_015141607.2|	von Willebrand factor C and EGF domain-containing protein isoform X3 [Gallus gallus]	Gallus gallus	30.8	30.8	0.93	0.13	0.2716	800	XP_015141607.2
ref|XP_040528443.1|	von Willebrand factor C and EGF domain-containing protein isoform X3 [Gallus gallus]	Gallus gallus	30.8	30.8	0.93	0.13	0.2716	800	XP_040528443.1
ref|XP_040557421.1|	von Willebrand factor C and EGF domain-containing protein isoform X2 [Gallus gallus]	Gallus gallus	30.8	30.8	0.93	0.13	0.2716	801	XP_040557421.1
ref|XP_040528442.1|	von Willebrand factor C and EGF domain-containing protein isoform X2 [Gallus gallus]	Gallus gallus	30.8	30.8	0.93	0.13	0.2716	801	XP_040528442.1
ref|XP_040521556.1|	laminin subunit alpha-3 isoform X4 [Gallus gallus]	Gallus gallus	30.8	30.8	0.9	0.13	0.3056	3400	XP_040521556.1
ref|XP_015133466.3|	LOW QUALITY PROTEIN: laminin subunit alpha-3 isoform X1 [Gallus gallus]	Gallus gallus	30.8	30.8	0.9	0.13	0.3056	3446	XP_015133466.3
ref|XP_040521555.1|	laminin subunit alpha-3 isoform X1 [Gallus gallus]	Gallus gallus	30.8	30.8	0.9	0.13	0.3056	3446	XP_040521555.1
ref|XP_040521554.1|	laminin subunit alpha-3 isoform X3 [Gallus gallus]	Gallus gallus	30.8	30.8	0.9	0.13	0.3056	3447	XP_040521554.1
ref|XP_040521553.1|	laminin subunit alpha-3 isoform X2 [Gallus gallus]	Gallus gallus	30.8	30.8	0.9	0.13	0.3056	3448	XP_040521553.1
gb|AYS80522.1|	GITR [Gallus gallus]	Gallus gallus	30.4	30.4	0.9	0.17	0.25	258	AYS80522.1
ref|XP_040517668.1|	immunoglobulin-like domain-containing receptor 2 isoform X6 [Gallus gallus]	Gallus gallus	30.4	30.4	0.65	0.18	0.35	609	XP_040517668.1
ref|XP_040517667.1|	immunoglobulin-like domain-containing receptor 2 isoform X5 [Gallus gallus]	Gallus gallus	30.4	30.4	0.65	0.18	0.35	621	XP_040517667.1
ref|XP_040517666.1|	immunoglobulin-like domain-containing receptor 2 isoform X4 [Gallus gallus]	Gallus gallus	30.4	30.4	0.65	0.18	0.35	622	XP_040517666.1
ref|XP_040517665.1|	immunoglobulin-like domain-containing receptor 2 isoform X3 [Gallus gallus]	Gallus gallus	30.4	30.4	0.65	0.18	0.35	640	XP_040517665.1
ref|XP_040517664.1|	immunoglobulin-like domain-containing receptor 2 isoform X2 [Gallus gallus]	Gallus gallus	30.4	30.4	0.65	0.18	0.35	641	XP_040517664.1
ref|XP_046756126.1|	FYVE, RhoGEF and PH domain-containing protein 3 isoform X12 [Gallus gallus]	Gallus gallus	30.4	30.4	0.67	0.18	0.3636	731	XP_046756126.1
ref|XP_046782612.1|	FYVE, RhoGEF and PH domain-containing protein 3 isoform X12 [Gallus gallus]	Gallus gallus	30.4	30.4	0.67	0.18	0.3636	731	XP_046782612.1
ref|XP_040537909.1|	FYVE, RhoGEF and PH domain-containing protein 3 isoform X11 [Gallus gallus]	Gallus gallus	30.4	30.4	0.67	0.18	0.3636	767	XP_040537909.1
ref|XP_040502693.1|	FYVE, RhoGEF and PH domain-containing protein 3 isoform X11 [Gallus gallus]	Gallus gallus	30.4	30.4	0.67	0.18	0.3636	767	XP_040502693.1
ref|XP_046756125.1|	FYVE, RhoGEF and PH domain-containing protein 3 isoform X10 [Gallus gallus]	Gallus gallus	30.4	30.4	0.67	0.18	0.3636	786	XP_046756125.1
ref|XP_046782611.1|	FYVE, RhoGEF and PH domain-containing protein 3 isoform X10 [Gallus gallus]	Gallus gallus	30.4	30.4	0.67	0.18	0.3636	786	XP_046782611.1
ref|XP_416658.6|	immunoglobulin-like domain-containing receptor 2 isoform X1 [Gallus gallus]	Gallus gallus	30.4	30.4	0.65	0.18	0.35	805	XP_416658.6
ref|XP_004944612.3|	FYVE, RhoGEF and PH domain-containing protein 3 isoform X9 [Gallus gallus]	Gallus gallus	30.4	30.4	0.67	0.18	0.3636	829	XP_004944612.3
ref|XP_040537907.1|	FYVE, RhoGEF and PH domain-containing protein 3 isoform X9 [Gallus gallus]	Gallus gallus	30.4	30.4	0.67	0.18	0.3636	829	XP_040537907.1
ref|XP_040502692.2|	FYVE, RhoGEF and PH domain-containing protein 3 isoform X8 [Gallus gallus]	Gallus gallus	30.4	30.4	0.67	0.18	0.3636	831	XP_040502692.2
ref|XP_040537906.1|	FYVE, RhoGEF and PH domain-containing protein 3 isoform X13 [Gallus gallus]	Gallus gallus	30.4	30.4	0.67	0.18	0.3636	835	XP_040537906.1
ref|XP_004944613.1|	FYVE, RhoGEF and PH domain-containing protein 3 isoform X7 [Gallus gallus]	Gallus gallus	30.4	30.4	0.67	0.18	0.3636	842	XP_004944613.1
ref|XP_040562606.1|	multiple epidermal growth factor-like domains protein 11 isoform X9 [Gallus gallus]	Gallus gallus	30.4	60.1	0.95	0.18	0.2969	850	XP_040562606.1
ref|XP_040536155.1|	multiple epidermal growth factor-like domains protein 11 isoform X9 [Gallus gallus]	Gallus gallus	30.4	60.1	0.95	0.18	0.2969	850	XP_040536155.1
ref|XP_040537903.1|	FYVE, RhoGEF and PH domain-containing protein 3 isoform X6 [Gallus gallus]	Gallus gallus	30.4	30.4	0.67	0.18	0.3636	878	XP_040537903.1
ref|XP_025010500.1|	FYVE, RhoGEF and PH domain-containing protein 3 isoform X6 [Gallus gallus]	Gallus gallus	30.4	30.4	0.67	0.18	0.3636	878	XP_025010500.1
ref|XP_015148896.1|	FYVE, RhoGEF and PH domain-containing protein 3 isoform X5 [Gallus gallus]	Gallus gallus	30.4	30.4	0.67	0.18	0.3636	897	XP_015148896.1
ref|XP_015148895.1|	FYVE, RhoGEF and PH domain-containing protein 3 isoform X4 [Gallus gallus]	Gallus gallus	30.4	30.4	0.67	0.18	0.3636	898	XP_015148895.1
ref|XP_040562605.1|	multiple epidermal growth factor-like domains protein 11 isoform X8 [Gallus gallus]	Gallus gallus	30.4	60.1	0.95	0.18	0.2969	908	XP_040562605.1
ref|XP_040536154.1|	multiple epidermal growth factor-like domains protein 11 isoform X8 [Gallus gallus]	Gallus gallus	30.4	60.1	0.95	0.18	0.2969	908	XP_040536154.1
ref|XP_015148894.2|	FYVE, RhoGEF and PH domain-containing protein 3 isoform X3 [Gallus gallus]	Gallus gallus	30.4	30.4	0.67	0.18	0.3636	923	XP_015148894.2
ref|XP_040536152.1|	multiple epidermal growth factor-like domains protein 11 isoform X7 [Gallus gallus]	Gallus gallus	30.4	60.1	0.95	0.18	0.2969	927	XP_040536152.1
ref|XP_040562604.1|	multiple epidermal growth factor-like domains protein 11 isoform X7 [Gallus gallus]	Gallus gallus	30.4	60.1	0.95	0.18	0.2969	927	XP_040562604.1
ref|XP_040537899.1|	FYVE, RhoGEF and PH domain-containing protein 3 isoform X2 [Gallus gallus]	Gallus gallus	30.4	30.4	0.67	0.18	0.3636	940	XP_040537899.1
ref|XP_015148893.2|	FYVE, RhoGEF and PH domain-containing protein 3 isoform X1 [Gallus gallus]	Gallus gallus	30.4	30.4	0.67	0.18	0.3636	942	XP_015148893.2
ref|XP_040562602.1|	multiple epidermal growth factor-like domains protein 11 isoform X6 [Gallus gallus]	Gallus gallus	30.4	60.1	0.95	0.18	0.2969	959	XP_040562602.1
ref|XP_040536150.1|	multiple epidermal growth factor-like domains protein 11 isoform X6 [Gallus gallus]	Gallus gallus	30.4	60.1	0.95	0.18	0.2969	959	XP_040536150.1
ref|XP_040536149.1|	multiple epidermal growth factor-like domains protein 11 isoform X5 [Gallus gallus]	Gallus gallus	30.4	60.1	0.95	0.18	0.2969	971	XP_040536149.1
ref|XP_040562601.1|	multiple epidermal growth factor-like domains protein 11 isoform X5 [Gallus gallus]	Gallus gallus	30.4	60.1	0.95	0.18	0.2969	971	XP_040562601.1
ref|XP_040536148.1|	multiple epidermal growth factor-like domains protein 11 isoform X4 [Gallus gallus]	Gallus gallus	30.4	60.1	0.95	0.18	0.2969	1029	XP_040536148.1
ref|XP_040562600.1|	multiple epidermal growth factor-like domains protein 11 isoform X4 [Gallus gallus]	Gallus gallus	30.4	60.1	0.95	0.18	0.2969	1029	XP_040562600.1
ref|XP_040536147.1|	multiple epidermal growth factor-like domains protein 11 isoform X3 [Gallus gallus]	Gallus gallus	30.4	60.1	0.95	0.18	0.2969	1033	XP_040536147.1
ref|XP_040562599.1|	multiple epidermal growth factor-like domains protein 11 isoform X3 [Gallus gallus]	Gallus gallus	30.4	60.1	0.95	0.18	0.2969	1033	XP_040562599.1
ref|XP_040536146.1|	multiple epidermal growth factor-like domains protein 11 isoform X2 [Gallus gallus]	Gallus gallus	30.4	60.1	0.95	0.18	0.2969	1048	XP_040536146.1
ref|XP_040562598.1|	multiple epidermal growth factor-like domains protein 11 isoform X2 [Gallus gallus]	Gallus gallus	30.4	60.1	0.95	0.18	0.2969	1048	XP_040562598.1
ref|XP_040536144.1|	multiple epidermal growth factor-like domains protein 11 isoform X1 [Gallus gallus]	Gallus gallus	30.4	60.1	0.95	0.18	0.2969	1110	XP_040536144.1
ref|XP_004943956.2|	multiple epidermal growth factor-like domains protein 11 isoform X1 [Gallus gallus]	Gallus gallus	30.4	60.1	0.95	0.18	0.2969	1110	XP_004943956.2
ref|XP_040522068.1|	von Willebrand factor D and EGF domain-containing protein [Gallus gallus]	Gallus gallus	30.4	87.8	0.95	0.18	0.2982	1827	XP_040522068.1
ref|XP_025003133.2|	von Willebrand factor D and EGF domain-containing protein [Gallus gallus]	Gallus gallus	30.4	87.8	0.95	0.18	0.2982	1827	XP_025003133.2
ref|NP_989829.1|	Schwann cell-specific EGF-like repeat autocrine factor precursor [Gallus gallus]	Gallus gallus	30	30	0.9	0.23	0.2976	211	NP_989829.1
ref|XP_046787212.1|	tumor necrosis factor receptor superfamily member 18 isoform X1 [Gallus gallus]	Gallus gallus	30	30	0.73	0.23	0.2857	258	XP_046787212.1
ref|NP_001026045.2|	tumor necrosis factor receptor superfamily member 18 precursor [Gallus gallus]	Gallus gallus	30	30	0.73	0.23	0.2857	258	NP_001026045.2
ref|XP_046771451.1|	protein sprouty homolog 1 isoform X1 [Gallus gallus]	Gallus gallus	30	30	0.75	0.24	0.3208	321	XP_046771451.1
ref|NP_001090993.2|	protein sprouty homolog 1 isoform 1 [Gallus gallus]	Gallus gallus	30	30	0.75	0.24	0.3208	321	NP_001090993.2
ref|NP_001090993.1|	protein sprouty homolog 1 [Gallus gallus]	Gallus gallus	30	30	0.75	0.24	0.3208	321	NP_001090993.1
ref|XP_040561802.1|	sushi, nidogen and EGF-like domain-containing protein 1 isoform X9 [Gallus gallus]	Gallus gallus	30	30	0.86	0.25	0.3273	1413	XP_040561802.1
ref|XP_040534950.1|	sushi, nidogen and EGF-like domain-containing protein 1 isoform X9 [Gallus gallus]	Gallus gallus	30	30	0.86	0.25	0.3273	1413	XP_040534950.1
ref|XP_040534949.1|	sushi, nidogen and EGF-like domain-containing protein 1 isoform X8 [Gallus gallus]	Gallus gallus	30	30	0.86	0.25	0.3273	1414	XP_040534949.1
ref|XP_025009283.2|	sushi, nidogen and EGF-like domain-containing protein 1 isoform X8 [Gallus gallus]	Gallus gallus	30	30	0.86	0.25	0.3273	1414	XP_025009283.2
ref|XP_040534948.1|	sushi, nidogen and EGF-like domain-containing protein 1 isoform X7 [Gallus gallus]	Gallus gallus	30	30	0.86	0.25	0.3273	1420	XP_040534948.1
ref|XP_025009282.2|	sushi, nidogen and EGF-like domain-containing protein 1 isoform X7 [Gallus gallus]	Gallus gallus	30	30	0.86	0.25	0.3273	1420	XP_025009282.2
ref|XP_040534947.1|	sushi, nidogen and EGF-like domain-containing protein 1 isoform X6 [Gallus gallus]	Gallus gallus	30	30	0.86	0.25	0.3273	1435	XP_040534947.1
ref|XP_025009281.2|	sushi, nidogen and EGF-like domain-containing protein 1 isoform X6 [Gallus gallus]	Gallus gallus	30	30	0.86	0.25	0.3273	1435	XP_025009281.2
ref|XP_040534946.1|	sushi, nidogen and EGF-like domain-containing protein 1 isoform X5 [Gallus gallus]	Gallus gallus	30	30	0.86	0.25	0.3273	1476	XP_040534946.1
ref|XP_040561801.1|	sushi, nidogen and EGF-like domain-containing protein 1 isoform X5 [Gallus gallus]	Gallus gallus	30	30	0.86	0.25	0.3273	1476	XP_040561801.1
ref|XP_025009279.2|	sushi, nidogen and EGF-like domain-containing protein 1 isoform X4 [Gallus gallus]	Gallus gallus	30	30	0.86	0.25	0.3273	1479	XP_025009279.2
ref|XP_040534945.1|	sushi, nidogen and EGF-like domain-containing protein 1 isoform X4 [Gallus gallus]	Gallus gallus	30	30	0.86	0.25	0.3273	1479	XP_040534945.1
ref|XP_015132575.3|	sushi, nidogen and EGF-like domain-containing protein 1 isoform X10 [Gallus gallus]	Gallus gallus	30	30	0.86	0.25	0.3273	1509	XP_015132575.3
ref|XP_040534952.1|	sushi, nidogen and EGF-like domain-containing protein 1 isoform X10 [Gallus gallus]	Gallus gallus	30	30	0.86	0.25	0.3273	1509	XP_040534952.1
ref|XP_040534944.1|	sushi, nidogen and EGF-like domain-containing protein 1 isoform X3 [Gallus gallus]	Gallus gallus	30	30	0.86	0.25	0.3273	1510	XP_040534944.1
ref|XP_025009276.2|	sushi, nidogen and EGF-like domain-containing protein 1 isoform X3 [Gallus gallus]	Gallus gallus	30	30	0.86	0.25	0.3273	1510	XP_025009276.2
ref|XP_025009275.2|	sushi, nidogen and EGF-like domain-containing protein 1 isoform X2 [Gallus gallus]	Gallus gallus	30	30	0.86	0.25	0.3273	1512	XP_025009275.2
ref|XP_040534943.1|	sushi, nidogen and EGF-like domain-containing protein 1 isoform X2 [Gallus gallus]	Gallus gallus	30	30	0.86	0.25	0.3273	1512	XP_040534943.1
ref|XP_025009274.2|	sushi, nidogen and EGF-like domain-containing protein 1 isoform X1 [Gallus gallus]	Gallus gallus	30	30	0.86	0.25	0.3273	1513	XP_025009274.2
ref|XP_040534942.1|	sushi, nidogen and EGF-like domain-containing protein 1 isoform X1 [Gallus gallus]	Gallus gallus	30	30	0.86	0.25	0.3273	1513	XP_040534942.1
sp|Q2PC93.1|	RecName: Full=SCO-spondin; Flags: Precursor [Gallus gallus]	Gallus gallus	30	57.8	0.85	0.25	0.2931	5255	Q2PC93.1
ref|NP_001006351.3|	SCO-spondin [Gallus gallus]	Gallus gallus	30	58.1	0.85	0.25	0.2931	5270	NP_001006351.3
ref|XP_040530856.1|	disintegrin and metalloproteinase domain-containing protein 9 isoform X3 [Gallus gallus]	Gallus gallus	29.6	29.6	0.91	0.34	0.2857	810	XP_040530856.1
ref|XP_421805.7|	disintegrin and metalloproteinase domain-containing protein 9 isoform X3 [Gallus gallus]	Gallus gallus	29.6	29.6	0.91	0.34	0.2857	810	XP_421805.7
ref|XP_046799249.1|	disintegrin and metalloproteinase domain-containing protein 9 isoform X2 [Gallus gallus]	Gallus gallus	29.6	29.6	0.91	0.34	0.2857	813	XP_046799249.1
ref|XP_046776702.1|	disintegrin and metalloproteinase domain-containing protein 9 isoform X2 [Gallus gallus]	Gallus gallus	29.6	29.6	0.91	0.34	0.2857	813	XP_046776702.1
ref|XP_025007745.2|	disintegrin and metalloproteinase domain-containing protein 9 isoform X1 [Gallus gallus]	Gallus gallus	29.6	29.6	0.91	0.34	0.2857	815	XP_025007745.2
ref|XP_040530855.1|	disintegrin and metalloproteinase domain-containing protein 9 isoform X1 [Gallus gallus]	Gallus gallus	29.6	29.6	0.91	0.34	0.2857	815	XP_040530855.1
ref|XP_040515285.1|	laminin subunit beta-4 isoform X4 [Gallus gallus]	Gallus gallus	29.6	29.6	0.95	0.34	0.274	1576	XP_040515285.1
ref|XP_040515217.1|	laminin subunit beta-4 isoform X3 [Gallus gallus]	Gallus gallus	29.6	29.6	0.95	0.34	0.274	1658	XP_040515217.1
ref|NP_001186242.2|	laminin subunit beta-4 [Gallus gallus]	Gallus gallus	29.6	29.6	0.95	0.34	0.274	1773	NP_001186242.2
ref|XP_040515141.1|	laminin subunit beta-4 isoform X2 [Gallus gallus]	Gallus gallus	29.6	29.6	0.95	0.34	0.274	1775	XP_040515141.1
ref|XP_046762738.1|	laminin subunit beta-4 isoform X2 [Gallus gallus]	Gallus gallus	29.6	29.6	0.95	0.34	0.274	1775	XP_046762738.1
ref|XP_040514981.1|	laminin subunit beta-4 isoform X1 [Gallus gallus]	Gallus gallus	29.6	29.6	0.95	0.34	0.274	1801	XP_040514981.1
ref|XP_046762736.1|	laminin subunit beta-4 isoform X1 [Gallus gallus]	Gallus gallus	29.6	29.6	0.95	0.34	0.274	1801	XP_046762736.1
ref|XP_040529362.1|	otogelin [Gallus gallus]	Gallus gallus	29.6	29.6	0.9	0.34	0.2931	3481	XP_040529362.1
ref|XP_025007058.2|	otogelin [Gallus gallus]	Gallus gallus	29.6	29.6	0.9	0.34	0.2931	3481	XP_025007058.2
ref|XP_015154022.2|	keratin-associated protein 4-3 [Gallus gallus]	Gallus gallus	29.3	56.2	0.96	0.38	0.375	138	XP_015154022.2
ref|XP_040546620.1|	keratin-associated protein 9-1 [Gallus gallus]	Gallus gallus	29.3	29.3	0.77	0.39	0.375	141	XP_040546620.1
ref|XP_040526751.1|	prolow-density lipoprotein receptor-related protein 1 isoform X3 [Gallus gallus]	Gallus gallus	29.3	29.3	0.83	0.47	0.3158	2034	XP_040526751.1
ref|XP_040526750.1|	prolow-density lipoprotein receptor-related protein 1 isoform X2 [Gallus gallus]	Gallus gallus	29.3	29.3	0.83	0.47	0.3158	2217	XP_040526750.1
ref|XP_040526749.1|	prolow-density lipoprotein receptor-related protein 1 isoform X1 [Gallus gallus]	Gallus gallus	29.3	29.3	0.83	0.47	0.3158	2223	XP_040526749.1
emb|CCD17864.1|	low-density lipoprotein receptor-related protein-2 [Gallus gallus]	Gallus gallus	28.9	28.9	0.77	0.61	0.3462	323	CCD17864.1
ref|XP_004942823.2|	low-density lipoprotein receptor-related protein 2 isoform X10 [Gallus gallus]	Gallus gallus	28.9	28.9	0.77	0.65	0.3462	4660	XP_004942823.2
ref|XP_040532596.1|	low-density lipoprotein receptor-related protein 2 isoform X10 [Gallus gallus]	Gallus gallus	28.9	28.9	0.77	0.65	0.3462	4660	XP_040532596.1
ref|XP_040532595.1|	low-density lipoprotein receptor-related protein 2 isoform X9 [Gallus gallus]	Gallus gallus	28.9	28.9	0.77	0.65	0.3462	4661	XP_040532595.1
ref|XP_015145151.2|	low-density lipoprotein receptor-related protein 2 isoform X9 [Gallus gallus]	Gallus gallus	28.9	28.9	0.77	0.65	0.3462	4661	XP_015145151.2
ref|XP_040560094.1|	low-density lipoprotein receptor-related protein 2 isoform X8 [Gallus gallus]	Gallus gallus	28.9	28.9	0.77	0.65	0.3462	4665	XP_040560094.1
ref|XP_040532594.1|	low-density lipoprotein receptor-related protein 2 isoform X8 [Gallus gallus]	Gallus gallus	28.9	28.9	0.77	0.65	0.3462	4665	XP_040532594.1
ref|XP_015145150.2|	low-density lipoprotein receptor-related protein 2 isoform X7 [Gallus gallus]	Gallus gallus	28.9	28.9	0.77	0.65	0.3462	4666	XP_015145150.2
ref|XP_040532593.1|	low-density lipoprotein receptor-related protein 2 isoform X7 [Gallus gallus]	Gallus gallus	28.9	28.9	0.77	0.65	0.3462	4666	XP_040532593.1
ref|XP_004942820.2|	low-density lipoprotein receptor-related protein 2 isoform X6 [Gallus gallus]	Gallus gallus	28.9	28.9	0.77	0.65	0.3462	4667	XP_004942820.2
ref|XP_040532592.1|	low-density lipoprotein receptor-related protein 2 isoform X6 [Gallus gallus]	Gallus gallus	28.9	28.9	0.77	0.65	0.3462	4667	XP_040532592.1
ref|XP_040560093.1|	low-density lipoprotein receptor-related protein 2 isoform X5 [Gallus gallus]	Gallus gallus	28.9	28.9	0.77	0.65	0.3462	4678	XP_040560093.1
ref|XP_040532591.1|	low-density lipoprotein receptor-related protein 2 isoform X5 [Gallus gallus]	Gallus gallus	28.9	28.9	0.77	0.65	0.3462	4678	XP_040532591.1
ref|XP_040560092.1|	low-density lipoprotein receptor-related protein 2 isoform X4 [Gallus gallus]	Gallus gallus	28.9	28.9	0.77	0.65	0.3462	4681	XP_040560092.1
ref|XP_040532590.1|	low-density lipoprotein receptor-related protein 2 isoform X4 [Gallus gallus]	Gallus gallus	28.9	28.9	0.77	0.65	0.3462	4681	XP_040532590.1
ref|XP_040560091.1|	low-density lipoprotein receptor-related protein 2 isoform X3 [Gallus gallus]	Gallus gallus	28.9	28.9	0.77	0.65	0.3462	4682	XP_040560091.1
ref|XP_040532588.1|	low-density lipoprotein receptor-related protein 2 isoform X2 [Gallus gallus]	Gallus gallus	28.9	28.9	0.77	0.65	0.3462	4682	XP_040532588.1
ref|XP_040560090.1|	low-density lipoprotein receptor-related protein 2 isoform X2 [Gallus gallus]	Gallus gallus	28.9	28.9	0.77	0.65	0.3462	4682	XP_040560090.1
ref|XP_040532589.1|	low-density lipoprotein receptor-related protein 2 isoform X3 [Gallus gallus]	Gallus gallus	28.9	28.9	0.77	0.65	0.3462	4682	XP_040532589.1
ref|XP_040560089.1|	low-density lipoprotein receptor-related protein 2 isoform X1 [Gallus gallus]	Gallus gallus	28.9	28.9	0.77	0.65	0.3462	4683	XP_040560089.1
ref|XP_040532587.1|	low-density lipoprotein receptor-related protein 2 isoform X1 [Gallus gallus]	Gallus gallus	28.9	28.9	0.77	0.65	0.3462	4683	XP_040532587.1
ref|NP_001264464.1|	apoptosis regulatory protein Siva [Gallus gallus]	Gallus gallus	28.5	28.5	0.81	0.79	0.2241	176	NP_001264464.1
ref|NP_001305926.1|	keratin-associated protein 9-1-like [Gallus gallus]	Gallus gallus	28.5	28.5	0.83	0.82	0.3148	220	NP_001305926.1
ref|NP_001073204.1|	protein sprouty homolog 3 [Gallus gallus]	Gallus gallus	28.5	28.5	0.8	0.84	0.2951	291	NP_001073204.1
ref|NP_001073204.2|	protein sprouty homolog 3 [Gallus gallus]	Gallus gallus	28.5	28.5	0.8	0.84	0.2951	306	NP_001073204.2
ref|XP_015130847.3|	scavenger receptor class F member 2 isoform X2 [Gallus gallus]	Gallus gallus	28.5	56.2	0.93	0.88	0.2444	957	XP_015130847.3
ref|XP_015130846.3|	scavenger receptor class F member 2 isoform X1 [Gallus gallus]	Gallus gallus	28.5	56.2	0.93	0.88	0.2444	958	XP_015130846.3
ref|XP_040541033.1|	scavenger receptor class F member 2 isoform X5 [Gallus gallus]	Gallus gallus	28.5	56.2	0.93	0.88	0.2444	1112	XP_040541033.1
ref|XP_040541032.1|	scavenger receptor class F member 2 isoform X4 [Gallus gallus]	Gallus gallus	28.5	56.2	0.93	0.88	0.2444	1113	XP_040541032.1
ref|XP_015132104.2|	extracellular matrix organizing protein FRAS1 isoform X3 [Gallus gallus]	Gallus gallus	28.5	28.5	0.72	0.89	0.2667	2860	XP_015132104.2
ref|XP_025006060.2|	extracellular matrix organizing protein FRAS1 isoform X2 [Gallus gallus]	Gallus gallus	28.5	55.1	0.93	0.89	0.2667	3942	XP_025006060.2
ref|XP_420470.5|	extracellular matrix organizing protein FRAS1 isoform X1 [Gallus gallus]	Gallus gallus	28.5	28.5	0.72	0.89	0.2667	3989	XP_420470.5
ref|XP_015148835.3|	protein disulfide isomerase CRELD1 [Gallus gallus]	Gallus gallus	28.1	28.1	0.83	1.2	0.3654	433	XP_015148835.3
ref|XP_015135244.2|	netrin-G2 isoform X2 [Gallus gallus]	Gallus gallus	28.1	28.1	0.9	1.2	0.3	527	XP_015135244.2
ref|XP_015135242.2|	netrin-G2 isoform X1 [Gallus gallus]	Gallus gallus	28.1	28.1	0.9	1.2	0.3	667	XP_015135242.2
gb|ACJ69401.1|	disintegrin and metalloprotease 23 [Gallus gallus]	Gallus gallus	28.1	28.1	0.83	1.2	0.3333	758	ACJ69401.1
ref|XP_046777317.1|	disintegrin and metalloproteinase domain-containing protein 23 isoform X6 [Gallus gallus]	Gallus gallus	28.1	28.1	0.83	1.2	0.3333	764	XP_046777317.1
ref|XP_015144920.1|	disintegrin and metalloproteinase domain-containing protein 23 isoform X6 [Gallus gallus]	Gallus gallus	28.1	28.1	0.83	1.2	0.3333	764	XP_015144920.1
ref|XP_046777316.1|	disintegrin and metalloproteinase domain-containing protein 23 isoform X5 [Gallus gallus]	Gallus gallus	28.1	28.1	0.83	1.2	0.3333	772	XP_046777316.1
ref|XP_015144919.1|	disintegrin and metalloproteinase domain-containing protein 23 isoform X5 [Gallus gallus]	Gallus gallus	28.1	28.1	0.83	1.2	0.3333	772	XP_015144919.1
ref|XP_046777314.1|	disintegrin and metalloproteinase domain-containing protein 23 isoform X4 [Gallus gallus]	Gallus gallus	28.1	28.1	0.83	1.2	0.3333	784	XP_046777314.1
ref|XP_040559364.1|	disintegrin and metalloproteinase domain-containing protein 23 isoform X4 [Gallus gallus]	Gallus gallus	28.1	28.1	0.83	1.2	0.3333	784	XP_040559364.1
ref|XP_015144917.1|	disintegrin and metalloproteinase domain-containing protein 23 isoform X3 [Gallus gallus]	Gallus gallus	28.1	28.1	0.83	1.2	0.3333	804	XP_015144917.1
ref|XP_046777313.1|	disintegrin and metalloproteinase domain-containing protein 23 isoform X3 [Gallus gallus]	Gallus gallus	28.1	28.1	0.83	1.2	0.3333	804	XP_046777313.1
ref|XP_015144916.1|	disintegrin and metalloproteinase domain-containing protein 23 isoform X2 [Gallus gallus]	Gallus gallus	28.1	28.1	0.83	1.2	0.3333	804	XP_015144916.1
ref|XP_046777312.1|	disintegrin and metalloproteinase domain-containing protein 23 isoform X2 [Gallus gallus]	Gallus gallus	28.1	28.1	0.83	1.2	0.3333	804	XP_046777312.1
ref|XP_015144915.1|	disintegrin and metalloproteinase domain-containing protein 23 isoform X1 [Gallus gallus]	Gallus gallus	28.1	28.1	0.83	1.2	0.3333	808	XP_015144915.1
ref|XP_046777311.1|	disintegrin and metalloproteinase domain-containing protein 23 isoform X1 [Gallus gallus]	Gallus gallus	28.1	28.1	0.83	1.2	0.3333	808	XP_046777311.1
ref|NP_001385304.1|	disintegrin and metalloproteinase domain-containing protein 23 precursor [Gallus gallus]	Gallus gallus	28.1	28.1	0.83	1.2	0.3333	844	NP_001385304.1
ref|XP_046777310.1|	disintegrin and metalloproteinase domain-containing protein 23 isoform X7 [Gallus gallus]	Gallus gallus	28.1	28.1	0.83	1.2	0.3333	844	XP_046777310.1
ref|XP_040541386.1|	multiple epidermal growth factor-like domains protein 9 [Gallus gallus]	Gallus gallus	27.7	27.7	0.86	1.6	0.3158	470	XP_040541386.1
ref|XP_015135075.2|	multiple epidermal growth factor-like domains protein 9 [Gallus gallus]	Gallus gallus	27.7	27.7	0.86	1.6	0.3158	470	XP_015135075.2
ref|XP_040536745.1|	MAM and LDL-receptor class A domain-containing protein 1 isoform X2 [Gallus gallus]	Gallus gallus	27.7	27.7	0.93	1.7	0.2727	1844	XP_040536745.1
ref|XP_046777900.1|	MAM and LDL-receptor class A domain-containing protein 1 isoform X1 [Gallus gallus]	Gallus gallus	27.7	27.7	0.93	1.7	0.2727	2138	XP_046777900.1
ref|NP_001305910.2|	MAM and LDL-receptor class A domain-containing protein 1 precursor [Gallus gallus]	Gallus gallus	27.7	27.7	0.93	1.7	0.2727	2144	NP_001305910.2
gb|AGN95663.1|	Diet1 [Gallus gallus]	Gallus gallus	27.7	27.7	0.93	1.7	0.2727	2144	AGN95663.1
ref|XP_040533465.1|	laminin subunit gamma-2 [Gallus gallus]	Gallus gallus	27.3	27.3	0.9	2.3	0.2881	1172	XP_040533465.1
ref|XP_004943325.2|	laminin subunit gamma-2 [Gallus gallus]	Gallus gallus	27.3	27.3	0.9	2.3	0.2881	1172	XP_004943325.2
ref|XP_015128579.1|	vascular endothelial growth factor D isoform X3 [Gallus gallus]	Gallus gallus	26.9	26.9	0.91	3	0.25	327	XP_015128579.1
ref|NP_989899.2|	vascular endothelial growth factor D precursor [Gallus gallus]	Gallus gallus	26.9	26.9	0.91	3	0.25	353	NP_989899.2
ref|XP_040561680.1|	vascular endothelial growth factor D isoform X2 [Gallus gallus]	Gallus gallus	26.9	26.9	0.91	3	0.25	355	XP_040561680.1
ref|XP_046762471.1|	vascular endothelial growth factor D isoform X2 [Gallus gallus]	Gallus gallus	26.9	26.9	0.91	3	0.25	355	XP_046762471.1
ref|XP_046762470.1|	vascular endothelial growth factor D isoform X1 [Gallus gallus]	Gallus gallus	26.9	26.9	0.91	3	0.25	378	XP_046762470.1
ref|XP_040561638.1|	vascular endothelial growth factor D isoform X1 [Gallus gallus]	Gallus gallus	26.9	26.9	0.91	3	0.25	378	XP_040561638.1
ref|XP_040551001.1|	IgGFc-binding protein [Gallus gallus]	Gallus gallus	26.9	50.4	0.95	3.2	0.2963	2986	XP_040551001.1
ref|XP_040562686.1|	serine incorporator 4 isoform X3 [Gallus gallus]	Gallus gallus	26.6	26.6	0.52	4.2	0.375	574	XP_040562686.1
ref|XP_040536337.1|	serine incorporator 4 isoform X5 [Gallus gallus]	Gallus gallus	26.6	26.6	0.52	4.3	0.375	667	XP_040536337.1
ref|NP_001238962.2|	neurogenic locus notch homolog protein 2 precursor [Gallus gallus]	Gallus gallus	26.6	26.6	0.93	4.3	0.25	2432	NP_001238962.2
ref|XP_040531111.1|	kazal-type serine protease inhibitor domain-containing protein 1 [Gallus gallus]	Gallus gallus	26.2	26.2	0.49	5.6	0.3	296	XP_040531111.1
gb|AAA48585.1|	agrin [Gallus gallus]	Gallus gallus	25.8	25.8	0.31	8.2	0.4211	1955	AAA48585.1
ref|XP_046787129.1|	agrin isoform X4 [Gallus gallus]	Gallus gallus	25.8	25.8	0.31	8.2	0.4211	1965	XP_046787129.1
ref|XP_024998258.2|	agrin isoform X4 [Gallus gallus]	Gallus gallus	25.8	25.8	0.31	8.2	0.4211	1965	XP_024998258.2
ref|XP_046787128.1|	agrin isoform X3 [Gallus gallus]	Gallus gallus	25.8	25.8	0.31	8.2	0.4211	2054	XP_046787128.1
ref|XP_015152331.3|	agrin isoform X3 [Gallus gallus]	Gallus gallus	25.8	25.8	0.31	8.2	0.4211	2054	XP_015152331.3
ref|XP_046787127.1|	agrin isoform X2 [Gallus gallus]	Gallus gallus	25.8	25.8	0.31	8.2	0.4211	2061	XP_046787127.1
ref|XP_015152329.3|	agrin isoform X2 [Gallus gallus]	Gallus gallus	25.8	25.8	0.31	8.2	0.4211	2061	XP_015152329.3
ref|XP_015152328.3|	agrin isoform X1 [Gallus gallus]	Gallus gallus	25.8	25.8	0.31	8.2	0.4211	2065	XP_015152328.3
ref|XP_046787126.1|	agrin isoform X1 [Gallus gallus]	Gallus gallus	25.8	25.8	0.31	8.2	0.4211	2065	XP_046787126.1
ref|NP_990858.3|	agrin precursor [Gallus gallus]	Gallus gallus	25.8	25.8	0.31	8.2	0.4211	2076	NP_990858.3
sp|P31696.3|	RecName: Full=Agrin; Contains: RecName: Full=Agrin N-terminal 110 kDa subunit; Contains: RecName: Full=Agrin C-terminal 110 kDa subunit; Contains: RecName: Full=Agrin C-terminal 90 kDa fragment; Short=C90; Contains: RecName: Full=Agrin C-terminal 22 kDa fragment; Short=C22; Flags: Precursor [Gallus gallus]	Gallus gallus	25.8	25.8	0.31	8.2	0.4211	2081	P31696.3
ref|XP_422400.5|	tyrosine-protein kinase receptor Tie-1 isoform X2 [Gallus gallus]	Gallus gallus	25.4	25.4	0.27	11	0.4706	1140	XP_422400.5
ref|XP_040534295.1|	tyrosine-protein kinase receptor Tie-1 isoform X2 [Gallus gallus]	Gallus gallus	25.4	25.4	0.27	11	0.4706	1140	XP_040534295.1
ref|XP_040534294.1|	tyrosine-protein kinase receptor Tie-1 isoform X1 [Gallus gallus]	Gallus gallus	25.4	25.4	0.27	11	0.4706	1180	XP_040534294.1
ref|XP_015146806.2|	tyrosine-protein kinase receptor Tie-1 isoform X1 [Gallus gallus]	Gallus gallus	25.4	25.4	0.27	11	0.4706	1180	XP_015146806.2
ref|XP_015151487.1|	SH2B adapter protein 2 [Gallus gallus]	Gallus gallus	25	25	0.29	15	0.5	664	XP_015151487.1
ref|XP_046786176.1|	SH2B adapter protein 2 [Gallus gallus]	Gallus gallus	25	25	0.29	15	0.5	664	XP_046786176.1
ref|XP_040539894.1|	polycystin-1 isoform X2 [Gallus gallus]	Gallus gallus	25	25	0.36	16	0.4091	4338	XP_040539894.1
ref|XP_040503805.1|	polycystin-1 isoform X2 [Gallus gallus]	Gallus gallus	25	25	0.36	16	0.4091	4338	XP_040503805.1
ref|XP_040539893.1|	polycystin-1 isoform X1 [Gallus gallus]	Gallus gallus	25	25	0.36	16	0.4091	4382	XP_040539893.1
ref|XP_414854.5|	polycystin-1 isoform X1 [Gallus gallus]	Gallus gallus	25	25	0.36	16	0.4091	4382	XP_414854.5
ref|XP_046773280.1|	transcriptional regulator ATRX isoform X5 [Gallus gallus]	Gallus gallus	24.6	24.6	0.39	21	0.4286	2215	XP_046773280.1
ref|XP_046796458.1|	transcriptional regulator ATRX isoform X5 [Gallus gallus]	Gallus gallus	24.6	24.6	0.39	21	0.4286	2215	XP_046796458.1
ref|XP_046773279.1|	transcriptional regulator ATRX isoform X4 [Gallus gallus]	Gallus gallus	24.6	24.6	0.39	21	0.4286	2364	XP_046773279.1
ref|XP_046796457.1|	transcriptional regulator ATRX isoform X4 [Gallus gallus]	Gallus gallus	24.6	24.6	0.39	21	0.4286	2364	XP_046796457.1
ref|XP_004940854.2|	transcriptional regulator ATRX isoform X3 [Gallus gallus]	Gallus gallus	24.6	24.6	0.39	21	0.4286	2380	XP_004940854.2
ref|XP_040526503.1|	transcriptional regulator ATRX isoform X3 [Gallus gallus]	Gallus gallus	24.6	24.6	0.39	21	0.4286	2380	XP_040526503.1
ref|XP_040526502.1|	transcriptional regulator ATRX isoform X2 [Gallus gallus]	Gallus gallus	24.6	24.6	0.39	21	0.4286	2382	XP_040526502.1
ref|XP_015134079.2|	transcriptional regulator ATRX isoform X2 [Gallus gallus]	Gallus gallus	24.6	24.6	0.39	21	0.4286	2382	XP_015134079.2
ref|XP_040526501.1|	transcriptional regulator ATRX isoform X1 [Gallus gallus]	Gallus gallus	24.6	24.6	0.39	21	0.4286	2420	XP_040526501.1
ref|XP_420305.4|	transcriptional regulator ATRX isoform X1 [Gallus gallus]	Gallus gallus	24.6	24.6	0.39	21	0.4286	2420	XP_420305.4
ref|XP_040522991.1|	neuronal PAS domain-containing protein 4 isoform X1 [Gallus gallus]	Gallus gallus	24.3	24.3	0.27	28	0.4706	457	XP_040522991.1
ref|XP_040502503.1|	PHD finger protein 7-like [Gallus gallus]	Gallus gallus	23.9	23.9	0.47	38	0.2759	287	XP_040502503.1
ref|XP_040537793.1|	PHD finger protein 7-like isoform X6 [Gallus gallus]	Gallus gallus	23.9	23.9	0.47	39	0.2759	362	XP_040537793.1
ref|XP_040502714.1|	PHD finger protein 7-like [Gallus gallus]	Gallus gallus	23.9	23.9	0.47	39	0.2759	377	XP_040502714.1
ref|XP_040537792.1|	PHD finger protein 7-like isoform X5 [Gallus gallus]	Gallus gallus	23.9	23.9	0.47	39	0.2759	394	XP_040537792.1
ref|NP_001012794.1|	GATOR complex protein WDR59 [Gallus gallus]	Gallus gallus	23.9	23.9	0.44	40	0.4444	973	NP_001012794.1
ref|XP_025009924.1|	GATOR complex protein WDR59 isoform X3 [Gallus gallus]	Gallus gallus	23.9	23.9	0.44	40	0.4444	975	XP_025009924.1
ref|XP_015134624.1|	GATOR complex protein WDR59 isoform X2 [Gallus gallus]	Gallus gallus	23.9	23.9	0.44	40	0.4444	992	XP_015134624.1
ref|XP_040562977.1|	GATOR complex protein WDR59 isoform X1 [Gallus gallus]	Gallus gallus	23.9	23.9	0.44	40	0.4444	994	XP_040562977.1
ref|XP_040537754.1|	G2/M phase-specific E3 ubiquitin-protein ligase-like isoform X2 [Gallus gallus]	Gallus gallus	23.5	23.5	0.47	54	0.3103	579	XP_040537754.1
ref|XP_040559108.1|	methylcytosine dioxygenase TET1 isoform X4 [Gallus gallus]	Gallus gallus	23.5	23.5	0.32	55	0.45	1885	XP_040559108.1
ref|XP_040531239.1|	methylcytosine dioxygenase TET1 isoform X4 [Gallus gallus]	Gallus gallus	23.5	23.5	0.32	55	0.45	1885	XP_040531239.1
ref|XP_040531240.1|	methylcytosine dioxygenase TET1 isoform X5 [Gallus gallus]	Gallus gallus	23.5	23.5	0.32	56	0.45	2227	XP_040531240.1
ref|XP_040559109.1|	methylcytosine dioxygenase TET1 isoform X5 [Gallus gallus]	Gallus gallus	23.5	23.5	0.32	56	0.45	2227	XP_040559109.1
ref|XP_040559107.1|	methylcytosine dioxygenase TET1 isoform X3 [Gallus gallus]	Gallus gallus	23.5	23.5	0.32	56	0.45	2234	XP_040559107.1
ref|XP_040531238.1|	methylcytosine dioxygenase TET1 isoform X3 [Gallus gallus]	Gallus gallus	23.5	23.5	0.32	56	0.45	2234	XP_040531238.1
ref|XP_040559106.1|	methylcytosine dioxygenase TET1 isoform X2 [Gallus gallus]	Gallus gallus	23.5	23.5	0.32	56	0.45	2244	XP_040559106.1
ref|XP_040531237.1|	methylcytosine dioxygenase TET1 isoform X2 [Gallus gallus]	Gallus gallus	23.5	23.5	0.32	56	0.45	2244	XP_040531237.1
ref|XP_040531234.1|	methylcytosine dioxygenase TET1 isoform X1 [Gallus gallus]	Gallus gallus	23.5	23.5	0.32	56	0.45	2251	XP_040531234.1
ref|XP_040559103.1|	methylcytosine dioxygenase TET1 isoform X1 [Gallus gallus]	Gallus gallus	23.5	23.5	0.32	56	0.45	2251	XP_040559103.1
ref|XP_040513103.1|	IgGFc-binding protein [Gallus gallus]	Gallus gallus	23.5	23.5	0.26	56	0.5	2986	XP_040513103.1
ref|NP_989684.1|	insulin-like growth factor-binding protein 4 precursor [Gallus gallus]	Gallus gallus	23.1	23.1	0.47	71	0.3548	260	NP_989684.1

## Sheet: MT1A vs Lancelets
MT1A (P04731) vs. Lancelets (Branchiostoma)	Description	Scientific Name	Common Name	Taxid	Max Score	Total Score	Query Cover	E value	Per. Ident	Acc. Len	Accession
ref|XP_019631158.1|	PREDICTED: metallothionein 20-III-like [Branchiostoma belcheri]	Branchiostoma belcheri	Belcher's lancelet	7741	43.5	43.5	0.8	8e-07	0.3492	83	XP_019631158.1
ref|XP_035672826.1|	metallothionein 20-III-like isoform X2 [Branchiostoma floridae]	Branchiostoma floridae	Florida lancelet	7739	43.1	43.1	0.96	1e-06	0.338	84	XP_035672826.1
ref|XP_035672825.1|	metallothionein-like isoform X1 [Branchiostoma floridae]	Branchiostoma floridae	Florida lancelet	7739	41.6	41.6	0.88	6e-06	0.3519	96	XP_035672825.1
ref|XP_019624293.1|	PREDICTED: keratin-associated protein 10-1-like [Branchiostoma belcheri]	Branchiostoma belcheri	Belcher's lancelet	7741	42.4	197	0.95	1e-05	0.3492	478	XP_019624293.1
emb|CAH1257742.1|	Hypp1893 [Branchiostoma lanceolatum]	Branchiostoma lanceolatum	amphioxus	7740	40	40	0.93	4e-05	0.3333	137	CAH1257742.1
emb|CAH1232182.1|	MMP16 [Branchiostoma lanceolatum]	Branchiostoma lanceolatum	amphioxus	7740	39.3	167	0.98	0.0002	0.3443	1713	CAH1232182.1
ref|XP_019640537.1|	PREDICTED: LOW QUALITY PROTEIN: uncharacterized protein LOC109482292 [Branchiostoma belcheri]	Branchiostoma belcheri	Belcher's lancelet	7741	39.3	77.4	0.98	0.0002	0.3582	1720	XP_019640537.1
ref|XP_019636741.1|	PREDICTED: LOW QUALITY PROTEIN: uncharacterized protein LOC109479246 [Branchiostoma belcheri]	Branchiostoma belcheri	Belcher's lancelet	7741	39.3	145	0.98	0.0002	0.303	5161	XP_019636741.1
emb|CAH1263905.1|	CEP250 [Branchiostoma lanceolatum]	Branchiostoma lanceolatum	amphioxus	7740	38.9	38.9	0.93	0.0002	0.3333	10784	CAH1263905.1
emb|CAH1251298.1|	DCST2 [Branchiostoma lanceolatum]	Branchiostoma lanceolatum	amphioxus	7740	38.1	38.1	0.78	0.0004	0.386	945	CAH1251298.1
emb|CAH1256450.1|	FCGBP [Branchiostoma lanceolatum]	Branchiostoma lanceolatum	amphioxus	7740	37.7	105	0.78	0.0005	0.3167	256	CAH1256450.1
ref|XP_035699639.1|	uncharacterized protein LOC118432217 [Branchiostoma floridae]	Branchiostoma floridae	Florida lancelet	7739	37.7	37.7	0.91	0.0005	0.2985	750	XP_035699639.1
ref|XP_019621319.1|	PREDICTED: LOW QUALITY PROTEIN: neurogenic locus notch homolog protein 3-like [Branchiostoma belcheri]	Branchiostoma belcheri	Belcher's lancelet	7741	37.7	167	0.96	0.0006	0.3279	1296	XP_019621319.1
gb|AAT45377.1|	hypothetical protein [Branchiostoma belcheri tsingtauense]	Branchiostoma belcheri tsingtauense	NA	155462	37	37	0.75	0.0006	0.322	137	AAT45377.1
emb|CAH1257490.1|	MUC5AC [Branchiostoma lanceolatum]	Branchiostoma lanceolatum	amphioxus	7740	37.4	37.4	0.91	0.0008	0.2892	3847	CAH1257490.1
emb|CAH1257491.1|	MUC5AC [Branchiostoma lanceolatum]	Branchiostoma lanceolatum	amphioxus	7740	37.4	37.4	0.91	0.0008	0.2892	3987	CAH1257491.1
emb|CAH1257489.1|	MUC5AC [Branchiostoma lanceolatum]	Branchiostoma lanceolatum	amphioxus	7740	37.4	37.4	0.91	0.0008	0.2892	4330	CAH1257489.1
emb|CAH1257492.1|	MUC5AC [Branchiostoma lanceolatum]	Branchiostoma lanceolatum	amphioxus	7740	37.4	37.4	0.91	0.0008	0.2892	4470	CAH1257492.1
ref|XP_019614030.1|	PREDICTED: uncharacterized protein LOC109461990 [Branchiostoma belcheri]	Branchiostoma belcheri	Belcher's lancelet	7741	36.6	36.6	0.95	0.001	0.3125	933	XP_019614030.1
ref|XP_019631601.1|	PREDICTED: LOW QUALITY PROTEIN: IgGFc-binding protein-like [Branchiostoma belcheri]	Branchiostoma belcheri	Belcher's lancelet	7741	36.6	36.6	0.78	0.001	0.3175	4818	XP_019631601.1
ref|XP_035673370.1|	cysteine-rich venom protein 6-like [Branchiostoma floridae]	Branchiostoma floridae	Florida lancelet	7739	35.8	35.8	0.75	0.002	0.3115	141	XP_035673370.1
ref|XP_035698348.1|	uncharacterized protein LOC118431334 [Branchiostoma floridae]	Branchiostoma floridae	Florida lancelet	7739	36.2	36.2	0.95	0.002	0.3016	938	XP_035698348.1
ref|XP_019643273.1|	PREDICTED: receptor tyrosine-protein kinase erbB-4-like [Branchiostoma belcheri]	Branchiostoma belcheri	Belcher's lancelet	7741	36.2	36.2	0.98	0.002	0.2727	970	XP_019643273.1
ref|XP_019643077.1|	PREDICTED: receptor tyrosine-protein kinase erbB-3-like [Branchiostoma belcheri]	Branchiostoma belcheri	Belcher's lancelet	7741	36.2	36.2	0.98	0.002	0.2879	978	XP_019643077.1
ref|XP_035682806.1|	proto-oncogene tyrosine-protein kinase receptor Ret-like [Branchiostoma floridae]	Branchiostoma floridae	Florida lancelet	7739	35.8	35.8	0.95	0.003	0.2941	951	XP_035682806.1
ref|XP_035691777.1|	neurogenic locus notch homolog protein 1-like isoform X3 [Branchiostoma floridae]	Branchiostoma floridae	Florida lancelet	7739	35.8	128	0.98	0.003	0.3051	1224	XP_035691777.1
ref|XP_035691776.1|	neurogenic locus notch homolog protein 1-like isoform X2 [Branchiostoma floridae]	Branchiostoma floridae	Florida lancelet	7739	35.8	128	0.98	0.003	0.3051	1254	XP_035691776.1
ref|XP_035691775.1|	neurogenic locus notch homolog protein 1-like isoform X1 [Branchiostoma floridae]	Branchiostoma floridae	Florida lancelet	7739	35.8	128	0.98	0.003	0.3051	1257	XP_035691775.1
ref|XP_035683463.1|	neurogenic locus notch homolog protein 1-like isoform X3 [Branchiostoma floridae]	Branchiostoma floridae	Florida lancelet	7739	35.8	35.8	0.95	0.003	0.3623	1486	XP_035683463.1
ref|XP_035683461.1|	neurogenic locus notch homolog protein 1-like isoform X1 [Branchiostoma floridae]	Branchiostoma floridae	Florida lancelet	7739	35.8	35.8	0.95	0.003	0.3623	1501	XP_035683461.1
ref|XP_035688482.1|	uncharacterized protein LOC118424073 [Branchiostoma floridae]	Branchiostoma floridae	Florida lancelet	7739	35.8	35.8	0.9	0.003	0.3621	10285	XP_035688482.1
emb|CAH1263728.1|	Hypp2756 [Branchiostoma lanceolatum]	Branchiostoma lanceolatum	amphioxus	7740	35.4	35.4	0.59	0.004	0.3611	454	CAH1263728.1
ref|XP_035661904.1|	laminin subunit alpha-5-like [Branchiostoma floridae]	Branchiostoma floridae	Florida lancelet	7739	35.4	35.4	0.98	0.004	0.2727	643	XP_035661904.1
emb|CAH1242103.1|	CRIM1 [Branchiostoma lanceolatum]	Branchiostoma lanceolatum	amphioxus	7740	35.4	35.4	0.78	0.004	0.3115	659	CAH1242103.1
ref|XP_035688863.1|	latent-transforming growth factor beta-binding protein 2-like [Branchiostoma floridae]	Branchiostoma floridae	Florida lancelet	7739	35.4	66.2	0.95	0.004	0.3492	679	XP_035688863.1
ref|XP_035693750.1|	tyrosine-protein kinase receptor Tie-1-like [Branchiostoma floridae]	Branchiostoma floridae	Florida lancelet	7739	35.4	35.4	0.91	0.004	0.3175	723	XP_035693750.1
ref|XP_035698424.1|	multiple epidermal growth factor-like domains protein 10 [Branchiostoma floridae]	Branchiostoma floridae	Florida lancelet	7739	35.4	35.4	0.93	0.004	0.2982	816	XP_035698424.1
ref|XP_019626214.1|	PREDICTED: uncharacterized protein LOC109471365 [Branchiostoma belcheri]	Branchiostoma belcheri	Belcher's lancelet	7741	35.4	35.4	0.85	0.004	0.2817	1911	XP_019626214.1
emb|CAH1268604.1|	CLEC4M [Branchiostoma lanceolatum]	Branchiostoma lanceolatum	amphioxus	7740	35.4	35.4	0.88	0.004	0.3235	2040	CAH1268604.1
ref|XP_019637075.1|	PREDICTED: uncharacterized protein LOC109479532 [Branchiostoma belcheri]	Branchiostoma belcheri	Belcher's lancelet	7741	35	35	0.98	0.005	0.2576	956	XP_019637075.1
ref|XP_035661897.1|	receptor tyrosine-protein kinase erbB-4-like [Branchiostoma floridae]	Branchiostoma floridae	Florida lancelet	7739	35	35	0.98	0.005	0.2727	985	XP_035661897.1
ref|XP_035674098.1|	mucin-2-like isoform X2 [Branchiostoma floridae]	Branchiostoma floridae	Florida lancelet	7739	35	35	0.95	0.005	0.2706	4077	XP_035674098.1
ref|XP_035674097.1|	mucin-2-like isoform X1 [Branchiostoma floridae]	Branchiostoma floridae	Florida lancelet	7739	35	35	0.95	0.005	0.2706	4292	XP_035674097.1
emb|CAH1277237.1|	TNXB [Branchiostoma lanceolatum]	Branchiostoma lanceolatum	amphioxus	7740	35	35	0.88	0.005	0.3443	15481	CAH1277237.1
emb|CAH1277236.1|	TNXB [Branchiostoma lanceolatum]	Branchiostoma lanceolatum	amphioxus	7740	35	35	0.88	0.005	0.3443	15627	CAH1277236.1
ref|XP_035670000.1|	uncharacterized protein LOC118411631 isoform X1 [Branchiostoma floridae]	Branchiostoma floridae	Florida lancelet	7739	34.7	34.7	0.98	0.007	0.2632	793	XP_035670000.1
emb|CAH1254504.1|	ITGB1 [Branchiostoma lanceolatum]	Branchiostoma lanceolatum	amphioxus	7740	34.7	34.7	0.8	0.007	0.3077	806	CAH1254504.1
ref|XP_019615386.1|	PREDICTED: tyrosine-protein kinase receptor Tie-1-like [Branchiostoma belcheri]	Branchiostoma belcheri	Belcher's lancelet	7741	34.7	34.7	0.9	0.007	0.3182	942	XP_019615386.1
ref|XP_019637064.1|	PREDICTED: tyrosine-protein kinase receptor Tie-1-like [Branchiostoma belcheri]	Branchiostoma belcheri	Belcher's lancelet	7741	34.7	34.7	0.98	0.007	0.2576	959	XP_019637064.1
ref|XP_019636767.1|	PREDICTED: LOW QUALITY PROTEIN: tyrosine-protein kinase receptor Tie-1-like [Branchiostoma belcheri]	Branchiostoma belcheri	Belcher's lancelet	7741	34.7	34.7	0.98	0.007	0.2576	965	XP_019636767.1
ref|XP_019647018.1|	PREDICTED: multiple epidermal growth factor-like domains protein 6 [Branchiostoma belcheri]	Branchiostoma belcheri	Belcher's lancelet	7741	34.7	130	0.95	0.007	0.3175	1605	XP_019647018.1
emb|CAH1252939.1|	Hypp1040 [Branchiostoma lanceolatum]	Branchiostoma lanceolatum	amphioxus	7740	34.3	34.3	0.9	0.007	0.339	153	CAH1252939.1
ref|XP_035693757.1|	tyrosine-protein kinase receptor Tie-1-like [Branchiostoma floridae]	Branchiostoma floridae	Florida lancelet	7739	34.3	34.3	0.91	0.009	0.2857	669	XP_035693757.1
ref|XP_019622139.1|	PREDICTED: multiple epidermal growth factor-like domains protein 11 [Branchiostoma belcheri]	Branchiostoma belcheri	Belcher's lancelet	7741	34.3	34.3	0.9	0.009	0.3115	877	XP_019622139.1
ref|XP_019644806.1|	PREDICTED: DC-STAMP domain-containing protein 2-like [Branchiostoma belcheri]	Branchiostoma belcheri	Belcher's lancelet	7741	34.3	34.3	0.8	0.009	0.3654	904	XP_019644806.1
ref|XP_019630766.1|	PREDICTED: multiple epidermal growth factor-like domains protein 6 [Branchiostoma belcheri]	Branchiostoma belcheri	Belcher's lancelet	7741	34.3	34.3	0.86	0.009	0.3208	1626	XP_019630766.1
ref|XP_035689700.1|	uncharacterized protein LOC118424993 [Branchiostoma floridae]	Branchiostoma floridae	Florida lancelet	7739	34.3	239	0.93	0.01	0.3115	2632	XP_035689700.1
ref|XP_035694774.1|	fibrillin-2-like isoform X50 [Branchiostoma floridae]	Branchiostoma floridae	Florida lancelet	7739	34.3	98.2	0.93	0.01	0.3182	3215	XP_035694774.1
ref|XP_035694764.1|	fibrillin-2-like isoform X49 [Branchiostoma floridae]	Branchiostoma floridae	Florida lancelet	7739	34.3	98.2	0.93	0.01	0.3182	3266	XP_035694764.1
ref|XP_035694757.1|	fibrillin-2-like isoform X48 [Branchiostoma floridae]	Branchiostoma floridae	Florida lancelet	7739	34.3	98.2	0.93	0.01	0.3182	3270	XP_035694757.1
ref|XP_035694752.1|	fibrillin-2-like isoform X47 [Branchiostoma floridae]	Branchiostoma floridae	Florida lancelet	7739	34.3	98.2	0.93	0.01	0.3182	3323	XP_035694752.1
ref|XP_035694744.1|	fibrillin-2-like isoform X46 [Branchiostoma floridae]	Branchiostoma floridae	Florida lancelet	7739	34.3	98.2	0.93	0.01	0.3182	3323	XP_035694744.1
ref|XP_035694735.1|	fibrillin-2-like isoform X45 [Branchiostoma floridae]	Branchiostoma floridae	Florida lancelet	7739	34.3	98.2	0.93	0.01	0.3182	3373	XP_035694735.1
ref|XP_035694729.1|	fibrillin-2-like isoform X44 [Branchiostoma floridae]	Branchiostoma floridae	Florida lancelet	7739	34.3	98.2	0.93	0.01	0.3182	3376	XP_035694729.1
ref|XP_035694721.1|	fibrillin-2-like isoform X43 [Branchiostoma floridae]	Branchiostoma floridae	Florida lancelet	7739	34.3	98.2	0.93	0.01	0.3182	3378	XP_035694721.1
ref|XP_035694704.1|	fibrillin-2-like isoform X41 [Branchiostoma floridae]	Branchiostoma floridae	Florida lancelet	7739	34.3	65.8	0.93	0.01	0.3182	3378	XP_035694704.1
ref|XP_035694712.1|	fibrillin-2-like isoform X42 [Branchiostoma floridae]	Branchiostoma floridae	Florida lancelet	7739	34.3	98.2	0.93	0.01	0.3182	3378	XP_035694712.1
ref|XP_035694693.1|	fibrillin-2-like isoform X40 [Branchiostoma floridae]	Branchiostoma floridae	Florida lancelet	7739	34.3	98.2	0.93	0.01	0.3182	3426	XP_035694693.1
ref|XP_035694684.1|	fibrillin-2-like isoform X39 [Branchiostoma floridae]	Branchiostoma floridae	Florida lancelet	7739	34.3	98.2	0.93	0.01	0.3182	3429	XP_035694684.1
ref|XP_035694678.1|	fibrillin-2-like isoform X38 [Branchiostoma floridae]	Branchiostoma floridae	Florida lancelet	7739	34.3	98.2	0.93	0.01	0.3182	3429	XP_035694678.1
ref|XP_035694669.1|	fibrillin-2-like isoform X37 [Branchiostoma floridae]	Branchiostoma floridae	Florida lancelet	7739	34.3	98.2	0.93	0.01	0.3182	3431	XP_035694669.1
ref|XP_035694662.1|	fibrillin-2-like isoform X36 [Branchiostoma floridae]	Branchiostoma floridae	Florida lancelet	7739	34.3	98.2	0.93	0.01	0.3182	3431	XP_035694662.1
ref|XP_035694656.1|	fibrillin-2-like isoform X35 [Branchiostoma floridae]	Branchiostoma floridae	Florida lancelet	7739	34.3	98.2	0.93	0.01	0.3182	3431	XP_035694656.1
ref|XP_035694648.1|	fibrillin-2-like isoform X34 [Branchiostoma floridae]	Branchiostoma floridae	Florida lancelet	7739	34.3	65.8	0.93	0.01	0.3182	3433	XP_035694648.1
ref|XP_035694640.1|	fibrillin-2-like isoform X33 [Branchiostoma floridae]	Branchiostoma floridae	Florida lancelet	7739	34.3	98.2	0.93	0.01	0.3182	3480	XP_035694640.1
ref|XP_035694625.1|	fibrillin-2-like isoform X31 [Branchiostoma floridae]	Branchiostoma floridae	Florida lancelet	7739	34.3	98.2	0.93	0.01	0.3182	3482	XP_035694625.1
ref|XP_035694633.1|	fibrillin-2-like isoform X32 [Branchiostoma floridae]	Branchiostoma floridae	Florida lancelet	7739	34.3	98.2	0.93	0.01	0.3182	3482	XP_035694633.1
ref|XP_035694617.1|	fibrillin-2-like isoform X30 [Branchiostoma floridae]	Branchiostoma floridae	Florida lancelet	7739	34.3	98.2	0.93	0.01	0.3182	3483	XP_035694617.1
ref|XP_035694611.1|	fibrillin-2-like isoform X29 [Branchiostoma floridae]	Branchiostoma floridae	Florida lancelet	7739	34.3	98.2	0.93	0.01	0.3182	3484	XP_035694611.1
ref|XP_035694604.1|	fibrillin-2-like isoform X28 [Branchiostoma floridae]	Branchiostoma floridae	Florida lancelet	7739	34.3	98.2	0.93	0.01	0.3182	3484	XP_035694604.1
ref|XP_035694595.1|	fibrillin-2-like isoform X27 [Branchiostoma floridae]	Branchiostoma floridae	Florida lancelet	7739	34.3	98.2	0.93	0.01	0.3182	3496	XP_035694595.1
ref|XP_035694588.1|	fibrillin-2-like isoform X26 [Branchiostoma floridae]	Branchiostoma floridae	Florida lancelet	7739	34.3	98.2	0.93	0.01	0.3182	3533	XP_035694588.1
ref|XP_035694573.1|	fibrillin-2-like isoform X24 [Branchiostoma floridae]	Branchiostoma floridae	Florida lancelet	7739	34.3	129	0.93	0.01	0.3182	3534	XP_035694573.1
ref|XP_035694581.1|	fibrillin-2-like isoform X25 [Branchiostoma floridae]	Branchiostoma floridae	Florida lancelet	7739	34.3	98.2	0.93	0.01	0.3182	3534	XP_035694581.1
ref|XP_035694557.1|	fibrillin-2-like isoform X22 [Branchiostoma floridae]	Branchiostoma floridae	Florida lancelet	7739	34.3	98.2	0.93	0.01	0.3182	3535	XP_035694557.1
ref|XP_035694566.1|	fibrillin-2-like isoform X23 [Branchiostoma floridae]	Branchiostoma floridae	Florida lancelet	7739	34.3	98.2	0.93	0.01	0.3182	3535	XP_035694566.1
ref|XP_035694549.1|	fibrillin-2-like isoform X21 [Branchiostoma floridae]	Branchiostoma floridae	Florida lancelet	7739	34.3	98.2	0.93	0.01	0.3182	3536	XP_035694549.1
ref|XP_035694542.1|	fibrillin-2-like isoform X20 [Branchiostoma floridae]	Branchiostoma floridae	Florida lancelet	7739	34.3	98.2	0.93	0.01	0.3182	3536	XP_035694542.1
ref|XP_035694519.1|	fibrillin-2-like isoform X17 [Branchiostoma floridae]	Branchiostoma floridae	Florida lancelet	7739	34.3	98.2	0.93	0.01	0.3182	3537	XP_035694519.1
ref|XP_035694442.1|	fibrillin-2-like isoform X7 [Branchiostoma floridae]	Branchiostoma floridae	Florida lancelet	7739	34.3	98.2	0.93	0.01	0.3182	3537	XP_035694442.1
ref|XP_035694526.1|	fibrillin-2-like isoform X18 [Branchiostoma floridae]	Branchiostoma floridae	Florida lancelet	7739	34.3	98.2	0.93	0.01	0.3182	3537	XP_035694526.1
ref|XP_035694472.1|	fibrillin-2-like isoform X11 [Branchiostoma floridae]	Branchiostoma floridae	Florida lancelet	7739	34.3	98.2	0.93	0.01	0.3182	3537	XP_035694472.1
ref|XP_035694503.1|	fibrillin-2-like isoform X15 [Branchiostoma floridae]	Branchiostoma floridae	Florida lancelet	7739	34.3	98.2	0.93	0.01	0.3182	3537	XP_035694503.1
ref|XP_035694451.1|	fibrillin-2-like isoform X8 [Branchiostoma floridae]	Branchiostoma floridae	Florida lancelet	7739	34.3	98.2	0.93	0.01	0.3182	3537	XP_035694451.1
ref|XP_035694466.1|	fibrillin-2-like isoform X10 [Branchiostoma floridae]	Branchiostoma floridae	Florida lancelet	7739	34.3	98.2	0.93	0.01	0.3182	3537	XP_035694466.1
ref|XP_035694511.1|	fibrillin-2-like isoform X16 [Branchiostoma floridae]	Branchiostoma floridae	Florida lancelet	7739	34.3	98.2	0.93	0.01	0.3182	3537	XP_035694511.1
ref|XP_035694458.1|	fibrillin-2-like isoform X9 [Branchiostoma floridae]	Branchiostoma floridae	Florida lancelet	7739	34.3	98.2	0.93	0.01	0.3182	3537	XP_035694458.1
ref|XP_035694479.1|	fibrillin-2-like isoform X12 [Branchiostoma floridae]	Branchiostoma floridae	Florida lancelet	7739	34.3	98.2	0.93	0.01	0.3182	3537	XP_035694479.1
ref|XP_035694434.1|	fibrillin-2-like isoform X6 [Branchiostoma floridae]	Branchiostoma floridae	Florida lancelet	7739	34.3	98.2	0.93	0.01	0.3182	3537	XP_035694434.1
ref|XP_035694488.1|	fibrillin-2-like isoform X13 [Branchiostoma floridae]	Branchiostoma floridae	Florida lancelet	7739	34.3	98.2	0.93	0.01	0.3182	3537	XP_035694488.1
ref|XP_035694534.1|	fibrillin-2-like isoform X19 [Branchiostoma floridae]	Branchiostoma floridae	Florida lancelet	7739	34.3	98.2	0.93	0.01	0.3182	3537	XP_035694534.1
ref|XP_035694496.1|	fibrillin-2-like isoform X14 [Branchiostoma floridae]	Branchiostoma floridae	Florida lancelet	7739	34.3	98.2	0.93	0.01	0.3182	3537	XP_035694496.1
ref|XP_035694412.1|	fibrillin-2-like isoform X3 [Branchiostoma floridae]	Branchiostoma floridae	Florida lancelet	7739	34.3	131	0.93	0.01	0.3182	3538	XP_035694412.1
ref|XP_035694426.1|	fibrillin-2-like isoform X5 [Branchiostoma floridae]	Branchiostoma floridae	Florida lancelet	7739	34.3	98.2	0.93	0.01	0.3182	3538	XP_035694426.1
ref|XP_035694416.1|	fibrillin-2-like isoform X4 [Branchiostoma floridae]	Branchiostoma floridae	Florida lancelet	7739	34.3	98.2	0.93	0.01	0.3182	3538	XP_035694416.1
ref|XP_035694406.1|	fibrillin-2-like isoform X2 [Branchiostoma floridae]	Branchiostoma floridae	Florida lancelet	7739	34.3	98.2	0.93	0.01	0.3182	3541	XP_035694406.1
ref|XP_035694398.1|	fibrillin-2-like isoform X1 [Branchiostoma floridae]	Branchiostoma floridae	Florida lancelet	7739	34.3	98.2	0.93	0.01	0.3182	3590	XP_035694398.1
ref|XP_035670551.1|	keratin-associated protein 5-2-like [Branchiostoma floridae]	Branchiostoma floridae	Florida lancelet	7739	33.9	33.9	0.77	0.011	0.3191	163	XP_035670551.1
ref|XP_019643078.1|	PREDICTED: multiple epidermal growth factor-like domains protein 6 [Branchiostoma belcheri]	Branchiostoma belcheri	Belcher's lancelet	7741	33.9	33.9	0.98	0.013	0.2727	409	XP_019643078.1
ref|XP_019642388.1|	PREDICTED: kielin/chordin-like protein isoform X7 [Branchiostoma belcheri]	Branchiostoma belcheri	Belcher's lancelet	7741	33.9	33.9	0.72	0.013	0.3409	536	XP_019642388.1
ref|XP_019642387.1|	PREDICTED: kielin/chordin-like protein isoform X6 [Branchiostoma belcheri]	Branchiostoma belcheri	Belcher's lancelet	7741	33.9	33.9	0.72	0.013	0.3409	538	XP_019642387.1
emb|CAH1241234.1|	MATN2 [Branchiostoma lanceolatum]	Branchiostoma lanceolatum	amphioxus	7740	33.9	33.9	0.8	0.013	0.32	574	CAH1241234.1
emb|CAH1238322.1|	MATN2 [Branchiostoma lanceolatum]	Branchiostoma lanceolatum	amphioxus	7740	33.9	33.9	0.93	0.013	0.3333	680	CAH1238322.1
ref|XP_019622311.1|	PREDICTED: cell death abnormality protein 1-like [Branchiostoma belcheri]	Branchiostoma belcheri	Belcher's lancelet	7741	33.9	65.5	0.98	0.013	0.2632	688	XP_019622311.1
emb|CAH1238121.1|	ITGB1 [Branchiostoma lanceolatum]	Branchiostoma lanceolatum	amphioxus	7740	33.9	33.9	0.93	0.013	0.3125	769	CAH1238121.1
ref|XP_035685147.1|	von Willebrand factor-like [Branchiostoma floridae]	Branchiostoma floridae	Florida lancelet	7739	33.9	33.9	0.91	0.013	0.3049	785	XP_035685147.1
ref|XP_035668509.1|	DC-STAMP domain-containing protein 2-like isoform X2 [Branchiostoma floridae]	Branchiostoma floridae	Florida lancelet	7739	33.9	33.9	0.68	0.013	0.3696	913	XP_035668509.1
ref|XP_035668508.1|	DC-STAMP domain-containing protein 2-like isoform X1 [Branchiostoma floridae]	Branchiostoma floridae	Florida lancelet	7739	33.9	33.9	0.68	0.013	0.3696	914	XP_035668508.1
ref|XP_019614931.1|	PREDICTED: tyrosine-protein kinase receptor Tie-1-like [Branchiostoma belcheri]	Branchiostoma belcheri	Belcher's lancelet	7741	33.9	33.9	0.91	0.013	0.3016	944	XP_019614931.1
ref|XP_035683462.1|	neurogenic locus notch homolog protein 1-like isoform X2 [Branchiostoma floridae]	Branchiostoma floridae	Florida lancelet	7739	33.9	33.9	0.95	0.013	0.3382	1500	XP_035683462.1
ref|XP_035673048.1|	uncharacterized protein LOC118413629 [Branchiostoma floridae]	Branchiostoma floridae	Florida lancelet	7739	33.9	33.9	0.85	0.013	0.2754	1633	XP_035673048.1
emb|CAH1273473.1|	MUC4 [Branchiostoma lanceolatum]	Branchiostoma lanceolatum	amphioxus	7740	33.9	33.9	0.91	0.013	0.2644	1796	CAH1273473.1
ref|XP_035694495.1|	mucin-like protein [Branchiostoma floridae]	Branchiostoma floridae	Florida lancelet	7739	33.9	33.9	0.95	0.013	0.3276	1884	XP_035694495.1
ref|XP_019643478.1|	PREDICTED: uncharacterized protein LOC109484591 [Branchiostoma belcheri]	Branchiostoma belcheri	Belcher's lancelet	7741	33.9	33.9	0.98	0.013	0.32	2729	XP_019643478.1
ref|XP_035684622.1|	mucin-2-like isoform X2 [Branchiostoma floridae]	Branchiostoma floridae	Florida lancelet	7739	33.9	33.9	0.91	0.013	0.3049	2925	XP_035684622.1
ref|XP_035684621.1|	mucin-2-like isoform X1 [Branchiostoma floridae]	Branchiostoma floridae	Florida lancelet	7739	33.9	33.9	0.91	0.013	0.3049	2936	XP_035684621.1
ref|XP_019639952.1|	PREDICTED: uncharacterized protein LOC109481804 [Branchiostoma belcheri]	Branchiostoma belcheri	Belcher's lancelet	7741	33.9	33.9	0.9	0.013	0.3016	3284	XP_019639952.1
ref|XP_035665827.1|	uncharacterized protein LOC118409063 [Branchiostoma floridae]	Branchiostoma floridae	Florida lancelet	7739	33.9	33.9	0.91	0.013	0.3333	20550	XP_035665827.1
emb|CAH1253952.1|	LAMA1 [Branchiostoma lanceolatum]	Branchiostoma lanceolatum	amphioxus	7740	33.5	33.5	0.91	0.017	0.3143	582	CAH1253952.1
emb|CAH1253953.1|	LAMA1 [Branchiostoma lanceolatum]	Branchiostoma lanceolatum	amphioxus	7740	33.5	33.5	0.91	0.017	0.3143	583	CAH1253953.1
ref|XP_035661011.1|	laminin subunit gamma-3-like [Branchiostoma floridae]	Branchiostoma floridae	Florida lancelet	7739	33.5	33.5	0.9	0.018	0.2794	806	XP_035661011.1
ref|XP_019614029.1|	PREDICTED: uncharacterized protein LOC109461989 [Branchiostoma belcheri]	Branchiostoma belcheri	Belcher's lancelet	7741	33.5	33.5	0.93	0.018	0.3016	978	XP_019614029.1
emb|CAH1252920.1|	LAMA2 [Branchiostoma lanceolatum]	Branchiostoma lanceolatum	amphioxus	7740	33.5	33.5	0.83	0.018	0.2838	3231	CAH1252920.1
ref|XP_019643210.1|	PREDICTED: mucin-5B-like [Branchiostoma belcheri]	Branchiostoma belcheri	Belcher's lancelet	7741	33.5	33.5	0.91	0.018	0.3049	3292	XP_019643210.1
ref|XP_019622142.1|	PREDICTED: multiple epidermal growth factor-like domains protein 10 [Branchiostoma belcheri]	Branchiostoma belcheri	Belcher's lancelet	7741	33.1	65.8	0.98	0.024	0.2812	442	XP_019622142.1
ref|XP_035699635.1|	angiopoietin-1 receptor-like [Branchiostoma floridae]	Branchiostoma floridae	Florida lancelet	7739	33.1	33.1	0.91	0.024	0.3016	562	XP_035699635.1
emb|CAH1253951.1|	LAMA1 [Branchiostoma lanceolatum]	Branchiostoma lanceolatum	amphioxus	7740	33.1	33.1	0.9	0.024	0.2794	806	CAH1253951.1
ref|XP_035685411.1|	receptor tyrosine-protein kinase erbB-4-like [Branchiostoma floridae]	Branchiostoma floridae	Florida lancelet	7739	33.1	33.1	0.95	0.024	0.2812	931	XP_035685411.1
ref|XP_035685137.1|	tyrosine-protein kinase receptor Tie-1-like [Branchiostoma floridae]	Branchiostoma floridae	Florida lancelet	7739	33.1	33.1	0.95	0.024	0.2812	940	XP_035685137.1
ref|XP_019635303.1|	PREDICTED: attractin-like protein 1 [Branchiostoma belcheri]	Branchiostoma belcheri	Belcher's lancelet	7741	33.1	33.1	0.91	0.024	0.2787	1179	XP_019635303.1
ref|XP_019624443.1|	PREDICTED: uncharacterized protein LOC109470103 [Branchiostoma belcheri]	Branchiostoma belcheri	Belcher's lancelet	7741	33.1	33.1	0.95	0.024	0.3286	1607	XP_019624443.1
ref|XP_035696677.1|	multiple epidermal growth factor-like domains protein 6 [Branchiostoma floridae]	Branchiostoma floridae	Florida lancelet	7739	33.1	97	0.91	0.024	0.2809	1632	XP_035696677.1
emb|CAH1262672.1|	CSMD3 [Branchiostoma lanceolatum]	Branchiostoma lanceolatum	amphioxus	7740	33.1	33.1	0.95	0.024	0.3043	1653	CAH1262672.1
ref|XP_035685406.1|	uncharacterized protein LOC118422010 [Branchiostoma floridae]	Branchiostoma floridae	Florida lancelet	7739	33.1	66.2	0.95	0.024	0.2969	1677	XP_035685406.1
ref|XP_035694494.1|	mucin-like protein [Branchiostoma floridae]	Branchiostoma floridae	Florida lancelet	7739	33.1	33.1	0.91	0.024	0.2644	1820	XP_035694494.1
ref|XP_035685409.1|	uncharacterized protein LOC118422013 [Branchiostoma floridae]	Branchiostoma floridae	Florida lancelet	7739	33.1	97.8	0.95	0.025	0.2812	2378	XP_035685409.1
ref|XP_035665261.1|	laminin subunit alpha-2-like [Branchiostoma floridae]	Branchiostoma floridae	Florida lancelet	7739	33.1	33.1	0.81	0.025	0.2877	3074	XP_035665261.1
emb|CAH1252919.1|	LAMA2 [Branchiostoma lanceolatum]	Branchiostoma lanceolatum	amphioxus	7740	33.1	33.1	0.81	0.025	0.2877	3186	CAH1252919.1
ref|XP_019617879.1|	PREDICTED: LOW QUALITY PROTEIN: laminin subunit alpha-2-like [Branchiostoma belcheri]	Branchiostoma belcheri	Belcher's lancelet	7741	33.1	33.1	0.81	0.025	0.2877	3235	XP_019617879.1
emb|CAH1252918.1|	LAMA2 [Branchiostoma lanceolatum]	Branchiostoma lanceolatum	amphioxus	7740	33.1	33.1	0.81	0.025	0.2877	3309	CAH1252918.1
ref|XP_035664723.1|	laminin subunit alpha-2-like [Branchiostoma floridae]	Branchiostoma floridae	Florida lancelet	7739	33.1	33.1	0.81	0.025	0.2877	3444	XP_035664723.1
ref|XP_019618555.1|	PREDICTED: fibrillin-3-like [Branchiostoma belcheri]	Branchiostoma belcheri	Belcher's lancelet	7741	33.1	97	0.91	0.025	0.2727	3540	XP_019618555.1
gb|AWV91637.1|	MEGF10/11/12 [Branchiostoma lanceolatum]	Branchiostoma lanceolatum	amphioxus	7740	32.7	32.7	0.95	0.03	0.2656	191	AWV91637.1
ref|XP_035670069.1|	multiple epidermal growth factor-like domains protein 11 [Branchiostoma floridae]	Branchiostoma floridae	Florida lancelet	7739	32.7	32.7	0.95	0.032	0.2812	278	XP_035670069.1
ref|XP_019647394.1|	PREDICTED: uncharacterized protein LOC109487769 [Branchiostoma belcheri]	Branchiostoma belcheri	Belcher's lancelet	7741	32.7	32.7	0.75	0.032	0.3673	290	XP_019647394.1
ref|XP_035675162.1|	zonadhesin-like [Branchiostoma floridae]	Branchiostoma floridae	Florida lancelet	7739	32.7	32.7	0.93	0.032	0.3016	397	XP_035675162.1
emb|CAH1257337.1|	CRIM1 [Branchiostoma lanceolatum]	Branchiostoma lanceolatum	amphioxus	7740	32.7	32.7	0.77	0.033	0.3158	475	CAH1257337.1
ref|XP_035678210.1|	kielin/chordin-like protein [Branchiostoma floridae]	Branchiostoma floridae	Florida lancelet	7739	32.7	32.7	0.78	0.033	0.3333	546	XP_035678210.1
ref|XP_035683554.1|	tyrosine-protein kinase receptor Tie-1-like [Branchiostoma floridae]	Branchiostoma floridae	Florida lancelet	7739	32.7	32.7	0.95	0.033	0.2812	649	XP_035683554.1
ref|XP_035698767.1|	multiple epidermal growth factor-like domains protein 11 [Branchiostoma floridae]	Branchiostoma floridae	Florida lancelet	7739	32.7	64.3	0.86	0.033	0.3333	696	XP_035698767.1
ref|XP_035685407.1|	proto-oncogene tyrosine-protein kinase receptor Ret-like [Branchiostoma floridae]	Branchiostoma floridae	Florida lancelet	7739	32.7	32.7	0.95	0.033	0.2812	792	XP_035685407.1
emb|CAH1252018.1|	MEGF11 [Branchiostoma lanceolatum]	Branchiostoma lanceolatum	amphioxus	7740	32.7	64.3	0.9	0.033	0.322	1076	CAH1252018.1
ref|XP_019643646.1|	PREDICTED: uncharacterized protein LOC109484728 isoform X1 [Branchiostoma belcheri]	Branchiostoma belcheri	Belcher's lancelet	7741	32.7	32.7	0.93	0.033	0.3059	1123	XP_019643646.1
ref|XP_019643647.1|	PREDICTED: uncharacterized protein LOC109484728 isoform X2 [Branchiostoma belcheri]	Branchiostoma belcheri	Belcher's lancelet	7741	32.7	32.7	0.93	0.033	0.3059	1123	XP_019643647.1
emb|CAH1270912.1|	TMEM2 [Branchiostoma lanceolatum]	Branchiostoma lanceolatum	amphioxus	7740	32.7	32.7	0.96	0.034	0.2769	2286	CAH1270912.1
ref|XP_035657403.1|	uncharacterized protein LOC118403073 [Branchiostoma floridae]	Branchiostoma floridae	Florida lancelet	7739	32.3	32.3	0.86	0.043	0.2807	218	XP_035657403.1
ref|XP_035675281.1|	CUB and sushi domain-containing protein 3-like [Branchiostoma floridae]	Branchiostoma floridae	Florida lancelet	7739	32.3	32.3	0.95	0.045	0.3043	714	XP_035675281.1
ref|XP_019632917.1|	PREDICTED: tyrosine-protein kinase receptor Tie-1-like [Branchiostoma belcheri]	Branchiostoma belcheri	Belcher's lancelet	7741	32.3	32.3	0.91	0.046	0.3016	933	XP_019632917.1
ref|XP_035693639.1|	uncharacterized protein LOC118427796 [Branchiostoma floridae]	Branchiostoma floridae	Florida lancelet	7739	32.3	32.3	0.91	0.046	0.3175	939	XP_035693639.1
ref|XP_035660870.1|	uncharacterized protein LOC118405474 [Branchiostoma floridae]	Branchiostoma floridae	Florida lancelet	7739	32.3	32.3	0.98	0.046	0.2576	946	XP_035660870.1
emb|CAH1239838.1|	MEGF6 [Branchiostoma lanceolatum]	Branchiostoma lanceolatum	amphioxus	7740	32.3	63.9	0.91	0.046	0.28	1608	CAH1239838.1
emb|CAH1239839.1|	MEGF6 [Branchiostoma lanceolatum]	Branchiostoma lanceolatum	amphioxus	7740	32.3	63.9	0.91	0.046	0.28	1629	CAH1239839.1
ref|XP_019646039.1|	PREDICTED: uncharacterized protein LOC109486623 [Branchiostoma belcheri]	Branchiostoma belcheri	Belcher's lancelet	7741	32.3	63.1	0.95	0.046	0.3182	1817	XP_019646039.1
ref|XP_035689609.1|	SCO-spondin-like [Branchiostoma floridae]	Branchiostoma floridae	Florida lancelet	7739	32.3	32.3	0.9	0.046	0.2447	2124	XP_035689609.1
ref|XP_019630752.1|	PREDICTED: kielin/chordin-like protein isoform X25 [Branchiostoma belcheri]	Branchiostoma belcheri	Belcher's lancelet	7741	32.3	32.3	0.93	0.046	0.2899	2766	XP_019630752.1
ref|XP_019630751.1|	PREDICTED: fibrillin-2-like isoform X24 [Branchiostoma belcheri]	Branchiostoma belcheri	Belcher's lancelet	7741	32.3	32.3	0.93	0.046	0.2899	3022	XP_019630751.1
ref|XP_019630750.1|	PREDICTED: fibrillin-2-like isoform X23 [Branchiostoma belcheri]	Branchiostoma belcheri	Belcher's lancelet	7741	32.3	32.3	0.93	0.046	0.2899	3118	XP_019630750.1
ref|XP_035695824.1|	fibrillin-3-like [Branchiostoma floridae]	Branchiostoma floridae	Florida lancelet	7739	32.3	32.3	0.77	0.046	0.2692	3128	XP_035695824.1
ref|XP_019630749.1|	PREDICTED: fibrillin-2-like isoform X22 [Branchiostoma belcheri]	Branchiostoma belcheri	Belcher's lancelet	7741	32.3	32.3	0.93	0.046	0.2899	3150	XP_019630749.1
ref|XP_019630748.1|	PREDICTED: fibrillin-2-like isoform X21 [Branchiostoma belcheri]	Branchiostoma belcheri	Belcher's lancelet	7741	32.3	32.3	0.93	0.046	0.2899	3150	XP_019630748.1
ref|XP_019630747.1|	PREDICTED: fibrillin-2-like isoform X20 [Branchiostoma belcheri]	Branchiostoma belcheri	Belcher's lancelet	7741	32.3	32.3	0.93	0.046	0.2899	3182	XP_019630747.1
ref|XP_019630746.1|	PREDICTED: fibrillin-2-like isoform X19 [Branchiostoma belcheri]	Branchiostoma belcheri	Belcher's lancelet	7741	32.3	32.3	0.93	0.046	0.2899	3214	XP_019630746.1
ref|XP_019630745.1|	PREDICTED: fibrillin-2-like isoform X18 [Branchiostoma belcheri]	Branchiostoma belcheri	Belcher's lancelet	7741	32.3	32.3	0.93	0.046	0.2899	3246	XP_019630745.1
emb|CAH1242709.1|	MEGF10 [Branchiostoma lanceolatum]	Branchiostoma lanceolatum	amphioxus	7740	32.3	32.3	0.9	0.046	0.2909	3266	CAH1242709.1
ref|XP_019630741.1|	PREDICTED: fibrillin-2-like isoform X15 [Branchiostoma belcheri]	Branchiostoma belcheri	Belcher's lancelet	7741	32.3	32.3	0.93	0.046	0.2899	3278	XP_019630741.1
ref|XP_019630743.1|	PREDICTED: fibrillin-1-like isoform X17 [Branchiostoma belcheri]	Branchiostoma belcheri	Belcher's lancelet	7741	32.3	32.3	0.93	0.046	0.2899	3278	XP_019630743.1
ref|XP_019630742.1|	PREDICTED: fibrillin-1-like isoform X16 [Branchiostoma belcheri]	Branchiostoma belcheri	Belcher's lancelet	7741	32.3	32.3	0.93	0.046	0.2899	3278	XP_019630742.1
ref|XP_019630738.1|	PREDICTED: kielin/chordin-like protein isoform X12 [Branchiostoma belcheri]	Branchiostoma belcheri	Belcher's lancelet	7741	32.3	32.3	0.93	0.046	0.2899	3310	XP_019630738.1
ref|XP_019630740.1|	PREDICTED: fibrillin-2-like isoform X14 [Branchiostoma belcheri]	Branchiostoma belcheri	Belcher's lancelet	7741	32.3	32.3	0.93	0.046	0.2899	3310	XP_019630740.1
ref|XP_019630737.1|	PREDICTED: kielin/chordin-like protein isoform X11 [Branchiostoma belcheri]	Branchiostoma belcheri	Belcher's lancelet	7741	32.3	32.3	0.93	0.046	0.2899	3310	XP_019630737.1
ref|XP_019630739.1|	PREDICTED: fibrillin-2-like isoform X13 [Branchiostoma belcheri]	Branchiostoma belcheri	Belcher's lancelet	7741	32.3	32.3	0.93	0.046	0.2899	3310	XP_019630739.1
ref|XP_019630736.1|	PREDICTED: fibrillin-1-like isoform X10 [Branchiostoma belcheri]	Branchiostoma belcheri	Belcher's lancelet	7741	32.3	32.3	0.93	0.046	0.2899	3342	XP_019630736.1
ref|XP_019630731.1|	PREDICTED: fibrillin-1-like isoform X6 [Branchiostoma belcheri]	Branchiostoma belcheri	Belcher's lancelet	7741	32.3	32.3	0.93	0.046	0.2899	3342	XP_019630731.1
ref|XP_019630730.1|	PREDICTED: fibrillin-1-like isoform X5 [Branchiostoma belcheri]	Branchiostoma belcheri	Belcher's lancelet	7741	32.3	32.3	0.93	0.046	0.2899	3342	XP_019630730.1
ref|XP_019630728.1|	PREDICTED: kielin/chordin-like protein isoform X3 [Branchiostoma belcheri]	Branchiostoma belcheri	Belcher's lancelet	7741	32.3	32.3	0.93	0.046	0.2899	3342	XP_019630728.1
ref|XP_019630732.1|	PREDICTED: fibrillin-1-like isoform X7 [Branchiostoma belcheri]	Branchiostoma belcheri	Belcher's lancelet	7741	32.3	32.3	0.93	0.046	0.2899	3342	XP_019630732.1
ref|XP_019630734.1|	PREDICTED: fibrillin-2-like isoform X8 [Branchiostoma belcheri]	Branchiostoma belcheri	Belcher's lancelet	7741	32.3	32.3	0.93	0.046	0.2899	3342	XP_019630734.1
ref|XP_019630735.1|	PREDICTED: fibrillin-1-like isoform X9 [Branchiostoma belcheri]	Branchiostoma belcheri	Belcher's lancelet	7741	32.3	32.3	0.93	0.046	0.2899	3342	XP_019630735.1
ref|XP_019630729.1|	PREDICTED: fibrillin-1-like isoform X4 [Branchiostoma belcheri]	Branchiostoma belcheri	Belcher's lancelet	7741	32.3	32.3	0.93	0.046	0.2899	3342	XP_019630729.1
ref|XP_019630727.1|	PREDICTED: fibrillin-2-like isoform X2 [Branchiostoma belcheri]	Branchiostoma belcheri	Belcher's lancelet	7741	32.3	32.3	0.93	0.046	0.2899	3349	XP_019630727.1
ref|XP_019630726.1|	PREDICTED: fibrillin-2-like isoform X1 [Branchiostoma belcheri]	Branchiostoma belcheri	Belcher's lancelet	7741	32.3	32.3	0.93	0.046	0.2899	3374	XP_019630726.1
emb|CAH1264023.1|	TNC [Branchiostoma lanceolatum]	Branchiostoma lanceolatum	amphioxus	7740	32.3	32.3	0.9	0.046	0.3016	4890	CAH1264023.1
emb|CAH1264022.1|	TNC [Branchiostoma lanceolatum]	Branchiostoma lanceolatum	amphioxus	7740	32.3	32.3	0.9	0.046	0.3016	5172	CAH1264022.1
ref|XP_035677795.1|	uncharacterized protein LOC118416682 [Branchiostoma floridae]	Branchiostoma floridae	Florida lancelet	7739	32.3	32.3	0.9	0.046	0.3016	5408	XP_035677795.1
emb|CAH1238342.1|	MUC5AC [Branchiostoma lanceolatum]	Branchiostoma lanceolatum	amphioxus	7740	32.3	32.3	0.9	0.046	0.2447	6053	CAH1238342.1
emb|CAH1238344.1|	MUC5AC [Branchiostoma lanceolatum]	Branchiostoma lanceolatum	amphioxus	7740	32.3	32.3	0.9	0.046	0.2447	7684	CAH1238344.1
emb|CAH1238343.1|	MUC5AC [Branchiostoma lanceolatum]	Branchiostoma lanceolatum	amphioxus	7740	32.3	32.3	0.9	0.046	0.2447	7874	CAH1238343.1
ref|XP_035670120.1|	uncharacterized protein LOC118411744 [Branchiostoma floridae]	Branchiostoma floridae	Florida lancelet	7739	32	32	0.93	0.057	0.3158	191	XP_035670120.1
ref|XP_035665866.1|	laminin subunit alpha-1-like [Branchiostoma floridae]	Branchiostoma floridae	Florida lancelet	7739	32	32	0.86	0.062	0.2833	528	XP_035665866.1
emb|CAH1252026.1|	MEGF10 [Branchiostoma lanceolatum]	Branchiostoma lanceolatum	amphioxus	7740	32	32	0.95	0.062	0.2656	591	CAH1252026.1
ref|XP_019639386.1|	PREDICTED: deleted in malignant brain tumors 1 protein-like [Branchiostoma belcheri]	Branchiostoma belcheri	Belcher's lancelet	7741	32	32	0.9	0.062	0.3158	681	XP_019639386.1
ref|XP_035685408.1|	tyrosine-protein kinase receptor Tie-1-like [Branchiostoma floridae]	Branchiostoma floridae	Florida lancelet	7739	32	32	0.95	0.062	0.2812	780	XP_035685408.1
emb|CAH1233662.1|	UMOD [Branchiostoma lanceolatum]	Branchiostoma lanceolatum	amphioxus	7740	32	32	0.9	0.062	0.3333	821	CAH1233662.1
emb|CAH1233820.1|	TNC [Branchiostoma lanceolatum]	Branchiostoma lanceolatum	amphioxus	7740	32	32	0.85	0.063	0.2987	1717	CAH1233820.1
emb|CAH1275741.1|	NID1 [Branchiostoma lanceolatum]	Branchiostoma lanceolatum	amphioxus	7740	32	125	0.98	0.063	0.2969	2055	CAH1275741.1
ref|XP_019627936.1|	PREDICTED: mucin-like protein isoform X1 [Branchiostoma belcheri]	Branchiostoma belcheri	Belcher's lancelet	7741	32	32	0.95	0.063	0.3276	2078	XP_019627936.1
emb|CAH1275725.1|	NID1 [Branchiostoma lanceolatum]	Branchiostoma lanceolatum	amphioxus	7740	32	125	0.98	0.063	0.2969	2108	CAH1275725.1
emb|CAH1275727.1|	NID1 [Branchiostoma lanceolatum]	Branchiostoma lanceolatum	amphioxus	7740	32	125	0.98	0.063	0.2969	2137	CAH1275727.1
emb|CAH1275723.1|	NID1 [Branchiostoma lanceolatum]	Branchiostoma lanceolatum	amphioxus	7740	32	125	0.98	0.063	0.2969	2185	CAH1275723.1
ref|XP_035668365.1|	fibrillin-1-like isoform X17 [Branchiostoma floridae]	Branchiostoma floridae	Florida lancelet	7739	32	63.1	0.93	0.063	0.3281	3372	XP_035668365.1
ref|XP_035668358.1|	fibrillin-1-like isoform X16 [Branchiostoma floridae]	Branchiostoma floridae	Florida lancelet	7739	32	63.1	0.93	0.063	0.3281	3372	XP_035668358.1
ref|XP_035668350.1|	fibrillin-1-like isoform X15 [Branchiostoma floridae]	Branchiostoma floridae	Florida lancelet	7739	32	63.1	0.93	0.063	0.3281	3372	XP_035668350.1
ref|XP_019623670.1|	PREDICTED: uncharacterized protein LOC109469577 [Branchiostoma belcheri]	Branchiostoma belcheri	Belcher's lancelet	7741	32	32	0.9	0.063	0.2447	3387	XP_019623670.1
ref|XP_035668342.1|	fibrillin-1-like isoform X14 [Branchiostoma floridae]	Branchiostoma floridae	Florida lancelet	7739	32	63.1	0.93	0.063	0.3281	3404	XP_035668342.1
ref|XP_035668323.1|	fibrillin-1-like isoform X12 [Branchiostoma floridae]	Branchiostoma floridae	Florida lancelet	7739	32	63.1	0.93	0.063	0.3281	3404	XP_035668323.1
ref|XP_035668332.1|	fibrillin-1-like isoform X13 [Branchiostoma floridae]	Branchiostoma floridae	Florida lancelet	7739	32	63.1	0.93	0.063	0.3281	3404	XP_035668332.1
ref|XP_035668315.1|	kielin/chordin-like protein isoform X11 [Branchiostoma floridae]	Branchiostoma floridae	Florida lancelet	7739	32	63.1	0.93	0.063	0.3281	3436	XP_035668315.1
ref|XP_035668308.1|	fibrillin-1-like isoform X10 [Branchiostoma floridae]	Branchiostoma floridae	Florida lancelet	7739	32	63.1	0.93	0.063	0.3281	3436	XP_035668308.1
ref|XP_035668302.1|	kielin/chordin-like protein isoform X9 [Branchiostoma floridae]	Branchiostoma floridae	Florida lancelet	7739	32	63.1	0.93	0.063	0.3281	3468	XP_035668302.1
ref|XP_035668262.1|	kielin/chordin-like protein isoform X4 [Branchiostoma floridae]	Branchiostoma floridae	Florida lancelet	7739	32	63.1	0.93	0.063	0.3281	3468	XP_035668262.1
ref|XP_035668295.1|	kielin/chordin-like protein isoform X8 [Branchiostoma floridae]	Branchiostoma floridae	Florida lancelet	7739	32	63.1	0.93	0.063	0.3281	3468	XP_035668295.1
ref|XP_035668287.1|	kielin/chordin-like protein isoform X7 [Branchiostoma floridae]	Branchiostoma floridae	Florida lancelet	7739	32	63.1	0.93	0.063	0.3281	3468	XP_035668287.1
ref|XP_035668279.1|	kielin/chordin-like protein isoform X6 [Branchiostoma floridae]	Branchiostoma floridae	Florida lancelet	7739	32	63.1	0.93	0.063	0.3281	3468	XP_035668279.1
ref|XP_035668270.1|	kielin/chordin-like protein isoform X5 [Branchiostoma floridae]	Branchiostoma floridae	Florida lancelet	7739	32	63.1	0.93	0.063	0.3281	3468	XP_035668270.1
ref|XP_035668258.1|	fibrillin-1-like isoform X3 [Branchiostoma floridae]	Branchiostoma floridae	Florida lancelet	7739	32	63.1	0.93	0.063	0.3281	3468	XP_035668258.1
ref|XP_035668251.1|	kielin/chordin-like protein isoform X2 [Branchiostoma floridae]	Branchiostoma floridae	Florida lancelet	7739	32	63.1	0.93	0.063	0.3281	3475	XP_035668251.1
ref|XP_035668243.1|	kielin/chordin-like protein isoform X1 [Branchiostoma floridae]	Branchiostoma floridae	Florida lancelet	7739	32	63.1	0.93	0.063	0.3281	3500	XP_035668243.1
ref|XP_035690546.1|	uncharacterized protein LOC118425665 isoform X2 [Branchiostoma floridae]	Branchiostoma floridae	Florida lancelet	7739	32	32	0.91	0.064	0.3103	3790	XP_035690546.1
ref|XP_035690545.1|	uncharacterized protein LOC118425665 isoform X1 [Branchiostoma floridae]	Branchiostoma floridae	Florida lancelet	7739	32	32	0.91	0.064	0.3103	3792	XP_035690545.1
emb|CAH1263916.1|	NOTCH1 [Branchiostoma lanceolatum]	Branchiostoma lanceolatum	amphioxus	7740	32	32	0.93	0.064	0.2899	4083	CAH1263916.1
ref|XP_035670552.1|	uncharacterized protein LOC118412057 [Branchiostoma floridae]	Branchiostoma floridae	Florida lancelet	7739	31.6	31.6	0.83	0.07	0.3571	146	XP_035670552.1
emb|CAH1252064.1|	MEGF11 [Branchiostoma lanceolatum]	Branchiostoma lanceolatum	amphioxus	7740	31.6	31.6	0.9	0.085	0.2812	742	CAH1252064.1
emb|CAH1252063.1|	MEGF11 [Branchiostoma lanceolatum]	Branchiostoma lanceolatum	amphioxus	7740	31.6	31.6	0.9	0.086	0.2812	757	CAH1252063.1
ref|XP_019622155.1|	PREDICTED: multiple epidermal growth factor-like domains protein 11 [Branchiostoma belcheri]	Branchiostoma belcheri	Belcher's lancelet	7741	31.6	31.6	0.9	0.086	0.2812	759	XP_019622155.1
ref|XP_035685183.1|	receptor tyrosine-protein kinase erbB-4-like [Branchiostoma floridae]	Branchiostoma floridae	Florida lancelet	7739	31.6	31.6	0.95	0.086	0.2639	964	XP_035685183.1
ref|XP_035670934.1|	multiple epidermal growth factor-like domains protein 11 [Branchiostoma floridae]	Branchiostoma floridae	Florida lancelet	7739	31.6	31.6	0.9	0.086	0.3	1078	XP_035670934.1
ref|XP_019635079.1|	PREDICTED: uncharacterized protein LOC109478062 isoform X5 [Branchiostoma belcheri]	Branchiostoma belcheri	Belcher's lancelet	7741	31.6	31.6	0.9	0.087	0.2857	1469	XP_019635079.1
ref|XP_019635078.1|	PREDICTED: uncharacterized protein LOC109478062 isoform X4 [Branchiostoma belcheri]	Branchiostoma belcheri	Belcher's lancelet	7741	31.6	31.6	0.9	0.087	0.2857	1529	XP_019635078.1
ref|XP_019635077.1|	PREDICTED: uncharacterized protein LOC109478062 isoform X3 [Branchiostoma belcheri]	Branchiostoma belcheri	Belcher's lancelet	7741	31.6	31.6	0.9	0.087	0.2857	1607	XP_019635077.1
ref|XP_019635076.1|	PREDICTED: uncharacterized protein LOC109478062 isoform X2 [Branchiostoma belcheri]	Branchiostoma belcheri	Belcher's lancelet	7741	31.6	31.6	0.9	0.087	0.2857	1690	XP_019635076.1
ref|XP_019635075.1|	PREDICTED: uncharacterized protein LOC109478062 isoform X1 [Branchiostoma belcheri]	Branchiostoma belcheri	Belcher's lancelet	7741	31.6	31.6	0.9	0.087	0.2857	1701	XP_019635075.1
emb|CAH1272874.1|	Hypp4994 [Branchiostoma lanceolatum]	Branchiostoma lanceolatum	amphioxus	7740	31.6	31.6	0.93	0.087	0.3559	1705	CAH1272874.1
emb|CAH1275737.1|	NID1 [Branchiostoma lanceolatum]	Branchiostoma lanceolatum	amphioxus	7740	31.6	62.4	0.95	0.087	0.2903	1822	CAH1275737.1
emb|CAH1275731.1|	NID1 [Branchiostoma lanceolatum]	Branchiostoma lanceolatum	amphioxus	7740	31.6	31.6	0.95	0.087	0.3065	1957	CAH1275731.1
emb|CAH1275729.1|	NID1 [Branchiostoma lanceolatum]	Branchiostoma lanceolatum	amphioxus	7740	31.6	31.6	0.95	0.087	0.3065	2009	CAH1275729.1
ref|XP_035666673.1|	fibrillin-2-like [Branchiostoma floridae]	Branchiostoma floridae	Florida lancelet	7739	31.6	185	0.98	0.087	0.2969	3296	XP_035666673.1
emb|CAH1255240.1|	LAMA5 [Branchiostoma lanceolatum]	Branchiostoma lanceolatum	amphioxus	7740	31.6	31.6	0.91	0.087	0.2959	3382	CAH1255240.1
emb|CAH1255232.1|	LAMA5 [Branchiostoma lanceolatum]	Branchiostoma lanceolatum	amphioxus	7740	31.6	62	0.95	0.087	0.2959	3643	CAH1255232.1
emb|CAH1255238.1|	LAMA5 [Branchiostoma lanceolatum]	Branchiostoma lanceolatum	amphioxus	7740	31.6	31.6	0.91	0.087	0.2959	3861	CAH1255238.1
emb|CAH1255237.1|	LAMA5 [Branchiostoma lanceolatum]	Branchiostoma lanceolatum	amphioxus	7740	31.6	31.6	0.91	0.087	0.2959	3866	CAH1255237.1
emb|CAH1255236.1|	LAMA5 [Branchiostoma lanceolatum]	Branchiostoma lanceolatum	amphioxus	7740	31.6	31.6	0.91	0.087	0.2959	3872	CAH1255236.1
emb|CAH1255239.1|	LAMA5 [Branchiostoma lanceolatum]	Branchiostoma lanceolatum	amphioxus	7740	31.6	31.6	0.91	0.087	0.2959	3885	CAH1255239.1
emb|CAH1255234.1|	LAMA5 [Branchiostoma lanceolatum]	Branchiostoma lanceolatum	amphioxus	7740	31.6	62	0.95	0.087	0.2959	3889	CAH1255234.1
emb|CAH1255233.1|	LAMA5 [Branchiostoma lanceolatum]	Branchiostoma lanceolatum	amphioxus	7740	31.6	31.6	0.91	0.087	0.2959	3890	CAH1255233.1
emb|CAH1255235.1|	LAMA5 [Branchiostoma lanceolatum]	Branchiostoma lanceolatum	amphioxus	7740	31.6	31.6	0.91	0.087	0.2959	3894	CAH1255235.1
emb|CAH1238962.1|	MUC5AC [Branchiostoma lanceolatum]	Branchiostoma lanceolatum	amphioxus	7740	31.6	31.6	0.93	0.087	0.3065	9582	CAH1238962.1
emb|CAH1238961.1|	MUC5AC [Branchiostoma lanceolatum]	Branchiostoma lanceolatum	amphioxus	7740	31.6	31.6	0.93	0.087	0.3065	10886	CAH1238961.1
ref|XP_019647408.1|	PREDICTED: cysteine-rich motor neuron 1 protein-like [Branchiostoma belcheri]	Branchiostoma belcheri	Belcher's lancelet	7741	31.2	31.2	0.98	0.1	0.3226	173	XP_019647408.1
ref|XP_019642386.1|	PREDICTED: extracellular matrix protein FRAS1-like isoform X5 [Branchiostoma belcheri]	Branchiostoma belcheri	Belcher's lancelet	7741	31.2	31.2	0.98	0.12	0.3226	552	XP_019642386.1
ref|XP_019642385.1|	PREDICTED: extracellular matrix protein FRAS1-like isoform X4 [Branchiostoma belcheri]	Branchiostoma belcheri	Belcher's lancelet	7741	31.2	31.2	0.98	0.12	0.3226	554	XP_019642385.1
ref|XP_035693758.1|	tyrosine-protein kinase receptor Tie-1-like [Branchiostoma floridae]	Branchiostoma floridae	Florida lancelet	7739	31.2	31.2	0.91	0.12	0.2857	658	XP_035693758.1
emb|CAH1252028.1|	MEGF11 [Branchiostoma lanceolatum]	Branchiostoma lanceolatum	amphioxus	7740	31.2	31.2	0.91	0.12	0.3067	702	CAH1252028.1
ref|XP_035658830.1|	ADAM 17-like protease isoform X5 [Branchiostoma floridae]	Branchiostoma floridae	Florida lancelet	7739	31.2	31.2	0.95	0.12	0.2459	758	XP_035658830.1
ref|XP_019635082.1|	PREDICTED: integrin beta-1-like [Branchiostoma belcheri]	Branchiostoma belcheri	Belcher's lancelet	7741	31.2	31.2	0.91	0.12	0.2903	769	XP_019635082.1
ref|XP_035678090.1|	proto-oncogene tyrosine-protein kinase receptor Ret-like [Branchiostoma floridae]	Branchiostoma floridae	Florida lancelet	7739	31.2	31.2	0.91	0.12	0.2692	782	XP_035678090.1
emb|CAH1251887.1|	MEGF10 [Branchiostoma lanceolatum]	Branchiostoma lanceolatum	amphioxus	7740	31.2	31.2	0.9	0.12	0.2903	788	CAH1251887.1
ref|XP_035663414.1|	integrin beta-3-like [Branchiostoma floridae]	Branchiostoma floridae	Florida lancelet	7739	31.2	31.2	0.91	0.12	0.2881	816	XP_035663414.1
emb|CAH1253807.1|	ITGB3 [Branchiostoma lanceolatum]	Branchiostoma lanceolatum	amphioxus	7740	31.2	31.2	0.91	0.12	0.3115	816	CAH1253807.1
ref|XP_035658829.1|	ADAM 17-like protease isoform X4 [Branchiostoma floridae]	Branchiostoma floridae	Florida lancelet	7739	31.2	31.2	0.95	0.12	0.2459	850	XP_035658829.1
ref|XP_035658828.1|	ADAM 17-like protease isoform X3 [Branchiostoma floridae]	Branchiostoma floridae	Florida lancelet	7739	31.2	31.2	0.95	0.12	0.2459	855	XP_035658828.1
ref|XP_035658827.1|	ADAM 17-like protease isoform X2 [Branchiostoma floridae]	Branchiostoma floridae	Florida lancelet	7739	31.2	31.2	0.95	0.12	0.2459	868	XP_035658827.1
ref|XP_035658826.1|	ADAM 17-like protease isoform X1 [Branchiostoma floridae]	Branchiostoma floridae	Florida lancelet	7739	31.2	31.2	0.95	0.12	0.2459	873	XP_035658826.1
ref|XP_035685404.1|	uncharacterized protein LOC118422008 [Branchiostoma floridae]	Branchiostoma floridae	Florida lancelet	7739	31.2	31.2	0.95	0.12	0.2812	896	XP_035685404.1
ref|XP_035685405.1|	tyrosine-protein kinase receptor Tie-1-like [Branchiostoma floridae]	Branchiostoma floridae	Florida lancelet	7739	31.2	31.2	0.95	0.12	0.2656	941	XP_035685405.1
ref|XP_019644136.1|	PREDICTED: uncharacterized protein LOC109485145 [Branchiostoma belcheri]	Branchiostoma belcheri	Belcher's lancelet	7741	31.2	31.2	0.98	0.12	0.3385	1085	XP_019644136.1
ref|XP_019633431.1|	PREDICTED: uncharacterized protein LOC109476855 [Branchiostoma belcheri]	Branchiostoma belcheri	Belcher's lancelet	7741	31.2	31.2	0.98	0.12	0.3385	1364	XP_019633431.1
emb|CAH1249816.1|	VWDE [Branchiostoma lanceolatum]	Branchiostoma lanceolatum	amphioxus	7740	31.2	31.2	0.95	0.12	0.2619	1739	CAH1249816.1
emb|CAH1252500.1|	CD163 [Branchiostoma lanceolatum]	Branchiostoma lanceolatum	amphioxus	7740	31.2	31.2	0.95	0.12	0.2542	1900	CAH1252500.1
emb|CAH1271813.1|	MUC5AC [Branchiostoma lanceolatum]	Branchiostoma lanceolatum	amphioxus	7740	31.2	31.2	0.91	0.12	0.3049	2623	CAH1271813.1
emb|CAH1271814.1|	MUC5AC [Branchiostoma lanceolatum]	Branchiostoma lanceolatum	amphioxus	7740	31.2	31.2	0.91	0.12	0.3049	2699	CAH1271814.1
emb|CAH1271809.1|	MUC5AC [Branchiostoma lanceolatum]	Branchiostoma lanceolatum	amphioxus	7740	31.2	31.2	0.91	0.12	0.3049	2711	CAH1271809.1
emb|CAH1271810.1|	MUC5AC [Branchiostoma lanceolatum]	Branchiostoma lanceolatum	amphioxus	7740	31.2	31.2	0.91	0.12	0.3049	2756	CAH1271810.1
emb|CAH1271808.1|	MUC5AC [Branchiostoma lanceolatum]	Branchiostoma lanceolatum	amphioxus	7740	31.2	31.2	0.91	0.12	0.3049	2775	CAH1271808.1
emb|CAH1271812.1|	MUC5AC [Branchiostoma lanceolatum]	Branchiostoma lanceolatum	amphioxus	7740	31.2	31.2	0.91	0.12	0.3049	2775	CAH1271812.1
emb|CAH1271807.1|	MUC5AC [Branchiostoma lanceolatum]	Branchiostoma lanceolatum	amphioxus	7740	31.2	31.2	0.91	0.12	0.3049	2787	CAH1271807.1
emb|CAH1271804.1|	MUC5AC [Branchiostoma lanceolatum]	Branchiostoma lanceolatum	amphioxus	7740	31.2	31.2	0.91	0.12	0.3049	2832	CAH1271804.1
emb|CAH1271803.1|	MUC5AC [Branchiostoma lanceolatum]	Branchiostoma lanceolatum	amphioxus	7740	31.2	31.2	0.91	0.12	0.3049	2851	CAH1271803.1
emb|CAH1271806.1|	MUC5AC [Branchiostoma lanceolatum]	Branchiostoma lanceolatum	amphioxus	7740	31.2	31.2	0.91	0.12	0.3049	2946	CAH1271806.1
emb|CAH1271805.1|	MUC5AC [Branchiostoma lanceolatum]	Branchiostoma lanceolatum	amphioxus	7740	31.2	31.2	0.91	0.12	0.3049	2946	CAH1271805.1
ref|XP_019628584.1|	PREDICTED: disintegrin and metalloproteinase domain-containing protein 17-like [Branchiostoma belcheri]	Branchiostoma belcheri	Belcher's lancelet	7741	30.8	30.8	0.95	0.16	0.2414	643	XP_019628584.1
emb|CAH1248068.1|	ADAM17 [Branchiostoma lanceolatum]	Branchiostoma lanceolatum	amphioxus	7740	30.8	30.8	0.95	0.16	0.2459	851	CAH1248068.1
emb|CAH1248067.1|	ADAM17 [Branchiostoma lanceolatum]	Branchiostoma lanceolatum	amphioxus	7740	30.8	30.8	0.95	0.16	0.2459	856	CAH1248067.1
emb|CAH1248065.1|	ADAM17 [Branchiostoma lanceolatum]	Branchiostoma lanceolatum	amphioxus	7740	30.8	30.8	0.95	0.16	0.2459	869	CAH1248065.1
emb|CAH1248066.1|	ADAM17 [Branchiostoma lanceolatum]	Branchiostoma lanceolatum	amphioxus	7740	30.8	30.8	0.95	0.16	0.2459	874	CAH1248066.1
ref|XP_035658023.1|	SCO-spondin-like [Branchiostoma floridae]	Branchiostoma floridae	Florida lancelet	7739	30.8	30.8	0.96	0.16	0.2787	1163	XP_035658023.1
ref|XP_035672309.1|	attractin-like protein 1 [Branchiostoma floridae]	Branchiostoma floridae	Florida lancelet	7739	30.8	30.8	0.91	0.16	0.2623	1178	XP_035672309.1
ref|XP_019625813.1|	PREDICTED: LOW QUALITY PROTEIN: sushi, von Willebrand factor type A, EGF and pentraxin domain-containing protein 1-like [Branchiostoma belcheri]	Branchiostoma belcheri	Belcher's lancelet	7741	30.8	30.8	0.95	0.16	0.3043	1653	XP_019625813.1
emb|CAH1275735.1|	NID1 [Branchiostoma lanceolatum]	Branchiostoma lanceolatum	amphioxus	7740	30.8	30.8	0.95	0.16	0.2742	1783	CAH1275735.1
emb|CAH1275733.1|	NID1 [Branchiostoma lanceolatum]	Branchiostoma lanceolatum	amphioxus	7740	30.8	30.8	0.95	0.16	0.2742	1823	CAH1275733.1
ref|XP_035665853.1|	scavenger receptor cysteine-rich type 1 protein M130-like [Branchiostoma floridae]	Branchiostoma floridae	Florida lancelet	7739	30.8	30.8	0.95	0.16	0.2542	1945	XP_035665853.1
ref|XP_019641687.1|	PREDICTED: mucin-2-like [Branchiostoma belcheri]	Branchiostoma belcheri	Belcher's lancelet	7741	30.8	30.8	0.91	0.16	0.2982	2891	XP_019641687.1
emb|CAH1238323.1|	MATN2 [Branchiostoma lanceolatum]	Branchiostoma lanceolatum	amphioxus	7740	30.4	30.4	0.95	0.22	0.2283	659	CAH1238323.1
ref|XP_035679041.1|	IgGFc-binding protein-like [Branchiostoma floridae]	Branchiostoma floridae	Florida lancelet	7739	30.4	30.4	0.98	0.22	0.3281	951	XP_035679041.1
ref|XP_035666574.1|	laminin subunit alpha-like isoform X3 [Branchiostoma floridae]	Branchiostoma floridae	Florida lancelet	7739	30.4	30.4	0.95	0.23	0.3167	3895	XP_035666574.1
ref|XP_035666572.1|	laminin subunit alpha-like isoform X1 [Branchiostoma floridae]	Branchiostoma floridae	Florida lancelet	7739	30.4	30.4	0.95	0.23	0.3167	3900	XP_035666572.1
ref|XP_019623677.1|	PREDICTED: mucin-2-like isoform X2 [Branchiostoma belcheri]	Branchiostoma belcheri	Belcher's lancelet	7741	30	30	0.47	0.31	0.4333	5005	XP_019623677.1
ref|XP_035658799.1|	A disintegrin and metalloproteinase with thrombospondin motifs 19-like [Branchiostoma floridae]	Branchiostoma floridae	Florida lancelet	7739	29.3	29.3	0.29	0.56	0.5	445	XP_035658799.1
ref|XP_035664869.1|	leucine-rich repeat-containing protein 15-like [Branchiostoma floridae]	Branchiostoma floridae	Florida lancelet	7739	28.1	28.1	0.32	1.5	0.45	810	XP_035664869.1
ref|XP_035695065.1|	uncharacterized protein LOC118428894 [Branchiostoma floridae]	Branchiostoma floridae	Florida lancelet	7739	27.7	27.7	0.36	2.1	0.4545	1620	XP_035695065.1
ref|XP_035689613.1|	matrilin-2-like [Branchiostoma floridae]	Branchiostoma floridae	Florida lancelet	7739	27.3	27.3	0.31	2.8	0.5238	558	XP_035689613.1
ref|XP_019638862.1|	PREDICTED: uncharacterized protein LOC109480924 isoform X7 [Branchiostoma belcheri]	Branchiostoma belcheri	Belcher's lancelet	7741	26.9	26.9	0.32	3.9	0.4091	1755	XP_019638862.1
ref|XP_019638858.1|	PREDICTED: uncharacterized protein LOC109480924 isoform X3 [Branchiostoma belcheri]	Branchiostoma belcheri	Belcher's lancelet	7741	26.9	53.9	0.32	3.9	0.4091	1878	XP_019638858.1
ref|XP_019638857.1|	PREDICTED: uncharacterized protein LOC109480924 isoform X2 [Branchiostoma belcheri]	Branchiostoma belcheri	Belcher's lancelet	7741	26.9	53.9	0.32	3.9	0.4091	1930	XP_019638857.1
emb|CAH1271674.1|	ASIC2 [Branchiostoma lanceolatum]	Branchiostoma lanceolatum	amphioxus	7740	26.2	26.2	0.32	7.1	0.5	445	CAH1271674.1
ref|XP_035685148.1|	mucin-5AC-like [Branchiostoma floridae]	Branchiostoma floridae	Florida lancelet	7739	25.4	25.4	0.24	14	0.5333	1931	XP_035685148.1
emb|CAH1244611.1|	CNTNAP5 [Branchiostoma lanceolatum]	Branchiostoma lanceolatum	amphioxus	7740	24.3	24.3	0.34	34	0.4762	321	CAH1244611.1
ref|XP_019645318.1|	PREDICTED: uncharacterized protein LOC109486070 [Branchiostoma belcheri]	Branchiostoma belcheri	Belcher's lancelet	7741	23.9	23.9	0.4	50	0.32	2443	XP_019645318.1
ref|XP_035676194.1|	von Willebrand factor D and EGF domain-containing protein-like [Branchiostoma floridae]	Branchiostoma floridae	Florida lancelet	7739	23.5	23.5	0.34	69	0.4286	1907	XP_035676194.1
ref|XP_019641360.1|	PREDICTED: G2/M phase-specific E3 ubiquitin-protein ligase-like [Branchiostoma belcheri]	Branchiostoma belcheri	Belcher's lancelet	7741	23.1	23.1	0.31	90	0.4211	329	XP_019641360.1
ref|XP_019628596.1|	PREDICTED: decorin-like [Branchiostoma belcheri]	Branchiostoma belcheri	Belcher's lancelet	7741	23.1	23.1	0.24	90	0.4	343	XP_019628596.1
ref|XP_035689063.1|	pectin acetylesterase 8-like isoform X2 [Branchiostoma floridae]	Branchiostoma floridae	Florida lancelet	7739	23.1	23.1	0.19	91	0.6667	440	XP_035689063.1

## Sheet: OCLN vs Chimpanzee
OCLN (Q16625) vs. Chimpanzee	Description	Scientific Name	Max Score	Total Score	Query Cover	E value	Per. Ident	Acc. Len	Accession
ref|XP_001158401.1|	occludin isoform X1 [Pan troglodytes]	Pan troglodytes	1070	1070	1	0	0.9981	522	XP_001158401.1
ref|XP_009447330.1|	occludin isoform X2 [Pan troglodytes]	Pan troglodytes	1033	1033	1	0	0.9713	508	XP_009447330.1
gb|PNI40905.1|	OCLN isoform 2 [Pan troglodytes]	Pan troglodytes	554	554	0.51	0	0.9963	271	PNI40905.1
gb|PNI50458.1|	ELL isoform 5 [Pan troglodytes]	Pan troglodytes	82.8	82.8	0.4	5e-16	0.2809	488	PNI50458.1
gb|PNI50457.1|	ELL isoform 4 [Pan troglodytes]	Pan troglodytes	82.8	82.8	0.4	6e-16	0.2809	605	PNI50457.1
ref|XP_016791005.1|	RNA polymerase II elongation factor ELL [Pan troglodytes]	Pan troglodytes	82.8	82.8	0.4	6e-16	0.2809	621	XP_016791005.1
ref|XP_003310745.2|	MARVEL domain-containing protein 2 isoform X2 [Pan troglodytes]	Pan troglodytes	70.5	70.5	0.98	5e-12	0.2185	547	XP_003310745.2
ref|XP_009447331.2|	MARVEL domain-containing protein 2 isoform X1 [Pan troglodytes]	Pan troglodytes	70.5	70.5	0.98	5e-12	0.2167	559	XP_009447331.2
ref|XP_016808476.1|	RNA polymerase II elongation factor ELL2 isoform X3 [Pan troglodytes]	Pan troglodytes	70.5	70.5	0.28	5e-12	0.2781	585	XP_016808476.1
ref|XP_517646.2|	RNA polymerase II elongation factor ELL2 isoform X1 [Pan troglodytes]	Pan troglodytes	70.5	70.5	0.28	5e-12	0.2781	640	XP_517646.2
gb|PNI72926.1|	ELL2 isoform 5 [Pan troglodytes]	Pan troglodytes	70.5	70.5	0.28	5e-12	0.2781	646	PNI72926.1
gb|PNI40908.1|	MARVELD2 isoform 2 [Pan troglodytes]	Pan troglodytes	68.6	106	0.41	1e-11	0.3056	443	PNI40908.1
gb|PNI40912.1|	MARVELD2 isoform 6 [Pan troglodytes]	Pan troglodytes	57.8	97	0.61	4e-08	0.2345	502	PNI40912.1
gb|PNI40911.1|	MARVELD2 isoform 5 [Pan troglodytes]	Pan troglodytes	57.8	98.2	0.64	4e-08	0.2345	517	PNI40911.1
ref|XP_016782589.1|	RNA polymerase II elongation factor ELL3 isoform X2 [Pan troglodytes]	Pan troglodytes	57	57	0.2	8e-08	0.2617	515	XP_016782589.1
dbj|BAK62998.1|	RNA polymerase II elongation factor ELL3 [Pan troglodytes]	Pan troglodytes	56.6	56.6	0.2	8e-08	0.2727	397	BAK62998.1
ref|NP_001233428.1|	RNA polymerase II elongation factor ELL3 [Pan troglodytes]	Pan troglodytes	56.6	56.6	0.2	8e-08	0.2727	397	NP_001233428.1
ref|XP_016782588.1|	RNA polymerase II elongation factor ELL3 isoform X1 [Pan troglodytes]	Pan troglodytes	56.6	56.6	0.2	1e-07	0.2727	516	XP_016782588.1
[truncated: 980 more rows]

## Sheet: OCLN vs Platypus
OCLN (Q16625) vs. Platypus	Description	Scientific Name	Max Score	Total Score	Query Cover	E value	Per. Ident	Acc. Len	Accession
[truncated: 837 more rows]

[truncated: 4 more sheets: OCLN vs Opossum, OCLN vs Tasmanian devil, OCLN vs Sea lamprey, OCLN vs Sea quirt]
