# Supplementary material for: Ancient lineages of the keratin-associated protein (KRTAP) genes and their co-option in the evolution of the hair follicle
Source: BMC Ecol Evol. 2023 Mar 20;23:7. doi: 10.1186/s12862-023-02107-z (PMC10029157; doi:10.1186/s12862-023-02107-z)
Supplement: Supplementary file 3 — Additional file 3. Table S1. Characterisation of the keratin-associated proteins. [file 12862_2023_2107_MOESM3_ESM.xlsx]

## Sheet: Worksheet 1
Additional file 3: Table S1: Characterisation of the Keratin-Associated Proteins : The table lists the chromosome location, size, type, Uniprot data, phylostratum number, gene expression data and other properties of the KRTAPs, culled from the literature as annotated.
	Chromosome	Transcript start (bp)	Uniprot_ID	Protein size (aa)	Type	InterPro family type	UniProt Family	UniProt Region	Phylostratum	Phylogenetic Tree Branch (u=upper, l=lower)	Lineage	MT1A (M) or OCLN (O) linked	MT1A-linked Expect value	OCLN-linked Expect value	Gene expression data	Total Skin expression (GSE121212)	KRTAP1-1 correlation
KRTAP5-1	11	1584342	Q6L8H4	278	ultrahigh sulphur	IPR002494﻿, KAP	KRTAP5	8 X 4 AA repeats of C-C-X-P	2	u	M direct	M	8e-07		Expressed in hair root but not in skin. Expressed also in lung, pancreas, ovary, testis	160.795	73.8377
KRTAP5-2	11	1597177	Q701N4	177	ultrahigh sulphur	IPR002494﻿, KAP	KRTAP5	6 X 4 AA repeats of C-C-X-P	9	u	M direct	M	2e-07		Restricted to hair root	0.346812	1.50778
KRTAP5-3	11	1607565	Q6L8H2	238	ultrahigh sulphur	IPR002494﻿, KAP	KRTAP5	11 X 4 AA repeats of C-C-X-P	13	u	M direct	M	4e-08		Restricted to hair root	200.154	75.5205
KRTAP5-4	11	1621407	Q6L8H1	288	ultrahigh sulphur	IPR002494﻿, KAP	KRTAP5	9 X 4 AA repeats of C-C-X-P	13	u	M direct	M	1e-06		Restricted to hair root	240.422	74.221
KRTAP5-5	11	1630113	Q701N2	237	ultrahigh sulphur	IPR002494﻿, KAP	KRTAP5	8 X 4 AA repeats of C-C-X-P	1	u	M direct	M	1e-06		Restricted to hair root	253.362	70.9429
KRTAP5-6	11	1697195	Q6L8G9	129	ultrahigh sulphur	IPR002494﻿, KAP	KRTAP5	6 X 4 AA repeats of C-C-X-P	19.2	u	M direct	M	7e-08		Expressed in hair root and not in skin. Expressed also in liver and skeletal muscle	28.4745	78.3693
KRTAP5-7	11	71527267	Q6L8G8	165	ultrahigh sulphur	IPR002494﻿, KAP	KRTAP5	7 X 4 AA repeats of C-C-X-P	18	u	M direct	M	2e-07		Expressed in hair root but not in skin	271.582	73.061
KRTAP5-8	11	71538025	O75690	187	ultrahigh sulphur	IPR002494﻿, KAP	KRTAP5	9 X 4 AA repeats of C-C-X-P	18	u	M direct	M	2e-07		Restricted to hair root	271.364	71.8298
KRTAP5-9	11	71548420	P26371	169	ultrahigh sulphur	IPR002494﻿, KAP	KRTAP5	8 X 4 AA repeats of C-C-X-P	19.2	u	M direct	M	3e-07		Restricted to hair root	33.9568	70.9444
KRTAP5-10	11	71565563	Q6L8G5	202	ultrahigh sulphur	IPR002494﻿, KAP	KRTAP5	7 X 4 AA repeats of C-C-X-P	2	u	M direct	M	8e-07		Expressed in hair root but not in skin. Expressed also in brain and skeletal muscle	230.763	73.9134
KRTAP5-11	11	71579714	Q6L8G4	156	ultrahigh sulphur	IPR002494﻿, KAP	KRTAP5	6 X 4 AA repeats of C-C-X-P	1	u	M direct	M	7e-07		Restricted to hair root	194.107	74.5153
KRTAP3-3	17	40993557	Q9BYR6	98	high sulphur	IPR007659 Keratin_matx	KRTAP3	3 X 5 AA repeats of C-C-X(3)	15.1	u	M direct	M	0.19		Localized to the upper cortex of the hair shaft	396.803	91.4321
KRTAP3-2	17	40999320	Q9BYR7	98	high sulphur	IPR007659 Keratin_matx	KRTAP3	3 X 5 AA repeats of C-C-X(3)	15.1	u	M direct	M	0.26		Expressed in vagina and 73 other tissues (Bgee)	414.552	98.7811
KRTAP3-1	17	41008648	Q9BYR8	98	high sulphur	IPR007659 Keratin_matx	KRTAP3	4 X 5 AA repeats of C-C-X(3)	15.1	u	M direct	M	0.049		Expressed in upper arm skin and 80 other tissues (Bgee)	607.106	98.8587
KRTAP1-5	17	41026153	Q9BYS1	174	high sulphur	IPR002494﻿, KAP	KRTAP1	15 X 5 AA repeats of C-C-[QEPVRC]-[TPIVLE]-[SRHVP]	15.1	u	M direct	M	0.003		Expressed in the middle/upper portions of the hair cortex, in the region termed the keratogenous zone	943.282	97.1322
KRTAP1-4	17	41029824	P0C5Y4	121	high sulphur	IPR002494﻿, KAP	KRTAP1	9 X 4 AA repeats of C-C-X-[PTL]	6	u	M direct	M	0.002		Expressed in the middle/upper portions of the hair cortex, in the region termed the keratogenous zone	6.49546	91.3986
KRTAP1-3	17	41034011	Q8IUG1	167	high sulphur	IPR002494﻿, KAP	KRTAP1	14 X 4 AA repeats of C-C-X-[PTVLY]	15.1	u	M direct	M	0.002		Expressed in the middle/upper portions of the hair cortex, in the region termed the keratogenous zone	564.873	98.2371
KRTAP1-1	17	41040684	Q07627	177	high sulphur	IPR002494﻿, KAP	KRTAP1	14 X 4 AA repeats of C-C-X-[PTVLY]	17	u	M direct	M	0.003		Expressed in the middle/upper portions of the hair cortex, in the region termed the keratogenous zone	451.061	100
KRTAP2-1	17	41046916	Q9BYU5	128	high sulphur	IPR002494﻿, KAP	SLIT2	10 X 5 AA repeats of C-C-[CDPQRWG]-[APRS]-[CIPSTVD]	18	u	M direct	M	0.25		Expressed in right lung and 51 other tissues	73.4303	97.6175
KRTAP2-2	17	41054750	Q9BYT5	123	high sulphur	IPR002494﻿, KAP	KRTAP2	11 X 5 AA repeats of C-C-[CDPQRWG]-[APRS]-[CIPSTVD]	15.2	u	O and M indirect				Expressed in upper arm skin and 47 other tissues	138.89	96.077
KRTAP2-3	17	41059470	P0C7H8	128	high sulphur	IPR002494﻿, KAP	KRTAP2	10 X 5 AA repeats of C-C-[CDPQRWG]-[APRS]-[CIPSTVD]	15.2	u	M direct	M	0.25		Expressed in amniotic fluid and 36 other tissues	42.6566	96.1342
KRTAP2-4	17	41065346	Q9BYR9	128	high sulphur	IPR002494﻿, KAP	KRTAP2	10 X 5 AA repeats of C-C-[CDPQRW]-[ADPRS]-[CIPSTV]	15.2	u	M indirect				Expressed specifically in the middle/upper portions of the hair cortex, in the region termed the keratogenous zone.	128.172	94.2515
KRTAP4-7	17	41084207	Q9BYR0	210	ultrahigh sulphur	IPR002494﻿, KAP	KRTAP4	31 X 5 AA repeats of C-C-[GIKRQVHEML]-[SPTRV]-[STVQRCP]	19.1	u	M direct	M	0.0005		Expressed in the hair follicles	396.679	98.6803
KRTAP4-8	17	41097527	Q9BYQ9	185	ultrahigh sulphur	IPR002494﻿, KAP	KRTAP4	25 X 5 AA repeats of C-C-[IKRQVHEC]-[SPRT]-[STCVQPR]	18	u	M direct	M	0.0003		Expressed in the hair follicles	193.652	98.6091
KRTAP4-9	17	41105389	Q9BYQ8	210	ultrahigh sulphur	IPR002494﻿, KAP	KRTAP4	29 X 5 AA repeats of C-C-[RQVHIEK]-[SPTR]-[VSTQCRNP]	19.2	u	M direct	M	0.0003		Expressed in the hair follicles	374.349	98.5286
KRTAP4-11	17	41117663	Q9BYQ6	195	ultrahigh sulphur	IPR002494﻿, KAP	KRTAP4	27 X 5 AA repeats of C-C-[GIKRQVHEL]-[SPTR]-[STVQRMC]	15.2	u	M direct	M	0.001		Expressed in the hair follicles	99.4952	96.8577
KRTAP4-12	17	41123559	Q9BQ66	201	ultrahigh sulphur	IPR002494﻿, KAP	KRTAP4	31 X 5 AA repeats of C-C-[GRQVIL]-[SPTR]-[VSTQPC]	6	u	M direct	M	5e-05		Expressed in the hair follicles	231.474	98.76
KRTAP4-6	17	41139433	Q9BYQ5	205	ultrahigh sulphur	IPR002494﻿, KAP	KRTAP4	30 X 5 AA repeats of C-C-[IRQVEL]-[SPTR]-[STVQRCP]	17	u	M direct	M	3e-05		Expressed in the hair follicles	303.809	98.374
KRTAP4-5	17	41148924	Q9BYR2	181	ultrahigh sulphur	IPR002494﻿, KAP	KRTAP4	26 X 5 AA repeats of C-C-[GRQVCHIEK]-[SPTR]-[VSTQYC]	19.2	u	M direct	M	1e-05		Expressed in the hair follicles	91.7602	98.1176
KRTAP4-4	17	41159649	Q9BYR3	166	ultrahigh sulphur	IPR002494﻿, KAP	KRTAP4	26 X 5 AA repeats of C-C-[GRQVCH]-[SPT]-[VSTQR]	2	u	M direct	M			Expressed in the hair follicles	189.12	97.9431
KRTAP4-3	17	41167231	Q9BYR4	195	ultrahigh sulphur	IPR002494﻿, KAP	KRTAP4	29 X 5 AA repeats of C-C-[GIKRQVH]-[SPT]-[STA]	6	u	M direct	M	3e-06		Expressed specifically in the middle/uper portions of the hair cortex. Not detected in the hair matrix or cuticle	207.129	94.1304
KRTAP4-2	17	41177446	Q9BYR5	136	ultrahigh sulphur	IPR002494﻿, KAP	KRTAP4	20 X 5 AA repeats OF C-C-[GRQVS]-[SPT]-[VSTQ]	19.2	u	M direct	M	6e-05		Expressed in epithelial cell of pancreas and 28 other tissues (Bgee)	134.874	96.4931
KRTAP4-1	17	41184102	Q9BYQ7	146	ultrahigh sulphur	IPR002494﻿, KAP	KRTAP4	18 X 5 AA repeats of C-C-[GRQC]-[SPT]-[VSTL]	17	u	M direct	M	0.005		Expressed in the hair follicles	279.288	96.249
KRTAP9-1	17	41189911	A8MXZ3	250	ultrahigh sulphur	IPR002494﻿, KAP	KRTAP9	32 X 5 AA repeats of C-C-[CGSVRQH]-[SQTNP]-[PTSI]	19.2	u	M direct	M	0.0003		Expressed in sural nerve and 6 other tissues (Bgee)	2.00189	83.6841
KRTAP9-2	17	41226648	Q9BYQ4	174	ultrahigh sulphur	IPR002494﻿, KAP	KRTAP9	17 X 5 AA repeats of C-C-[RQVSGE]-[SPTQ]-[TASP]	19.1	u	M direct	M	0.001		Expressed in skin of abdomen and 20 other tissues	154.729	96.8916
KRTAP9-3	17	41232462	Q9BYQ3	159	ultrahigh sulphur	IPR002494﻿, KAP	KRTAP9	16 X 5 AA repeats of C-C-[RQVSHE]-[SPTN]-[TASPI]	19.2	u	M direct	M	0.002		Expressed in upper arm skin and 40 other tissues	432.374	95.7306
KRTAP9-8	17	41237999	Q9BYQ0	159	ultrahigh sulphur	IPR002494﻿, KAP	KRTAP9	15 X 5 AA repeats of C-C-[RQVSGE]-[SPSNQ]-[TASPI]	17	u	M direct	M	0.011		Expressed in skin of abdomen and 28 other tissues	211.583	98.9972
KRTAP9-9	17	41244014	Q9BYP9	154	ultrahigh sulphur	IPR002494﻿, KAP	KRTAP9	14 X 5 AA repeats of C-C-[RQVGE]-[SPSTNQ]-[TASL]	17	u	M direct	M	0.003		Expressed in hair follicle and 23 other tissues	191.861	96.416
KRTAP9-4	17	41249619	Q9BYQ2	154	ultrahigh sulphur	IPR002494﻿, KAP	KRTAP9	15 X 5 AA repeats of C-C-[RQVGE]-[SPTN]-[TASPF]	17	u	M direct	M	0.015		Expressed in upper arm skin and 31 other tissues	404.228	97.7647
KRTAP9-6	17	41253969	A8MVA2	160	ultrahigh sulphur	IPR002494﻿, KAP	KRTAP9	16 X 5 AA repeats of C-C-[GSVRQ]-[QTSPHN]-[TPSGYC]	17	u	M direct	M	0.006		Expressed in skin of abdomen and 5 other tissues	17.9578	91.1777
KRTAP9-7	17	41264289	A8MTY7	169	ultrahigh sulphur	IPR002494﻿, KAP	KRTAP9	17 X 5 AA repeats of C-C-[VGSREQH]-[SQTPN]-[STPAI]	19.2	u	M direct	M	0.009		Expressed in skin of abdomen and 4 other tissues	52.1095	92.8171
KRTAP29-1	17	41291504	A8MX34	341	high sulphur	IPR002494﻿, KAP	KRTAP10	7 X 5 AA repeats of C-C-X(3)	3	u	M direct	M	0.066		Expressed in tonsil and 12 other tissues	46.643	73.7601
KRTAP16-1	17	41307700	A8MUX0	517	high sulphur	IPR002494﻿, KAP	KRTAP16	11 X 5 AA repeats of C-C-X(3)	1	u	M direct	M	0.067		Expressed in granulocyte and 12 other tissues	569.189	76.4489
KRTAP17-1	17	41314917	Q9BYP8	105	high sulphur	none found	?	GCCGCCGSCCGCGGSGCGGSGCGGSCCGSSCCGSGCGGCGGCGGCGGGCCGSSCCGSSCCGSGCCG	6	u	M direct	M	0.0008		Expressed in upper arm skin and 32 other tissues	460.708	70.9733
KRTAP24-1	21	30281309	Q3LI83	254	high sulphur	IPR007659 Keratin_matx	?	6 X 10 AA repeats of Y-[ILR]-[SVPC]-[NRTS]-[SNTG]-X-[QHRP]-[PSY]-[QSL]-[SRK]	17	u	M indirect				Specific expression in the middle/upper hair cuticle	311.376	65.7751
KRTAP25-1	21	30289145	Q3LHN0	102	mixed	IPR007951﻿, KRTAP_PMG	?	?	18	l	O indirect				Expressed in lung and 7 other tissues	0	0
KRTAP26-1	21	30319124	Q6PEX3	210	high sulphur	IPR007951﻿, KRTAP_PMG	KRTAP13	?	17	u	M indirect				Localized high up in the well differentiated portion of the hair follicle cuticle (about 10-15 cell layers above the apex of the dermal papilla)	386.443	63.8899
KRTAP27-1	21	30337013	Q3LI81	207	high sulphur	IPR007951﻿, KRTAP_PMG	?	?	17	u	M indirect				Expressed in adult mammalian kidney and 1 other tissue	0.031892	84.4755
KRTAP23-1	21	30348399	A1A580	65	mixed	IPR007951﻿, KRTAP_PMG	?	? (very short, 65 aa)	19.2	l	M indirect				Expressed in fundus of stomach and 23 other tissues	1.55309	59.6618
KRTAP13-2	21	30371390	Q52LG2	175	high sulphur	IPR007951﻿, KRTAP_PMG	KRTAP13	5 X 10 AA approximate repeats	15.1	l	M indirect				Expressed in rectum and 22 other tissues	50.2656	77.1179
KRTAP13-1	21	30396031	Q8IUC0	172	high sulphur	IPR007951﻿, KRTAP_PMG	KRTAP13	5 X 10 AA approximate repeats	15.1	l	O and M indirect				Weak expression seen in the late matrix and entire cortex area of the hair follicle	33.8465	72.9731
KRTAP13-3	21	30425265	Q3SY46	172	high sulphur	IPR007951﻿, KRTAP_PMG	KRTAP13	5 X 10 AA approximate repeats	19.1	l	M indirect				Expressed in esophagus and 2 other tissues	0	0
KRTAP13-4	21	30430230	Q3LI77	160	high sulphur	IPR007951﻿, KRTAP_PMG	KRTAP13	4 X 10 AA approximate repeats	19.1	l	O indirect				Expressed in subcutaneous adipose tissue and 14 other tissues	3.21777	8.82419
KRTAP15-1	21	30440275	Q3LI76	137	mixed	IPR007951﻿, KRTAP_PMG	?	?	18	l	M indirect				Not expressed?	0.019622	8.58172
KRTAP19-1	21	30479706	Q8IUB9	90	high tyrosine glycine	IPR021743﻿, KRTAP_type6/8/16/19/20/21	KRTAP19	26 X 2 AA repeats of G-[YCGS]	15	l	O direct	O		7e-05	Detected in the upper portion of the hair cortex.	181.592	86.4357
KRTAP19-2	21	30487043	Q3LHN2	52	high tyrosine glycine	IPR021743﻿, KRTAP_type6/8/16/19/20/21	KRTAP19	? Very short 52 AA	19.2	l	O indirect				Expressed in brain and 15 other tissues	0	0
KRTAP19-3	21	30491462	Q7Z4W3	81	high tyrosine glycine	IPR021743﻿, KRTAP_type6/8/16/19/20/21	KRTAP19	?	15.2	l	O direct	O		2e-05	Expressed in skeletal muscle tissue and 62 other tissues	69.1829	82.56
KRTAP19-4	21	30496824	Q3LI73	84	high tyrosine glycine	IPR021743﻿, KRTAP_type6/8/16/19/20/21	KRTAP19	?	18	l	O direct	O		0.28	Expressed in testis and 31 other tissues	2.87481	81.0785
KRTAP19-5	21	30501657	Q3LI72	72	high tyrosine glycine	IPR021743﻿, KRTAP_type6/8/16/19/20/21	KRTAP19	?	19.2	l	O direct	O		0.002	Expressed in sural nerve and 28 other tissues	75.127	84.3622
KRTAP19-6	21	30541535	Q3LI70	58	high tyrosine glycine	IPR021743﻿, KRTAP_type6/8/16/19/20/21	KRTAP19	?	18	l	O direct	O		0.006	Expressed in skin of abdomen and 15 other tissues	0.911245	21.1653
KRTAP19-7	21	30560875	Q3SYF9	63	high tyrosine glycine	IPR021743﻿, KRTAP_type6/8/16/19/20/21	KRTAP19	?	15.2	l	O direct	O		0.035	Expressed in ectocervix and 18 other tissues	2.67121	28.3231
KRTAP22-2	21	30590105	Q3LI68	45	mixed	none found	?	? Very short 45 AA (MCYYHNYYGS LDYGCSYGSE YGNSGYACNF PCSYGRFLLA PRKKF )	19.1	l	O indirect				Expressed in corpus callosum and 7 other tissues	0.168055	0.807133
KRTAP6-3	21	30592440	Q3LI67	103	high tyrosine glycine	IPR021743﻿, KRTAP_type6/8/16/19/20/21	KRTAP6	?	18	l	O direct	O		0.053	Not expressed?	0.053934	-1.47375
KRTAP6-2	21	30598590	Q3LI66	62	high tyrosine glycine	IPR021743﻿, KRTAP_type6/8/16/19/20/21	KRTAP6	?	18	l	O direct	O		0.23	Expressed in lung and 13 other tissues	0	0
KRTAP22-1	21	30601087	Q3MIV0	48	mixed	IPR021743﻿, KRTAP_type6/8/16/19/20/21	?	?	19.1	l	O indirect				Expressed in kidney and 15 other tissues	0	0
KRTAP6-1	21	30613431	Q3LI64	71	high tyrosine glycine	IPR021743﻿, KRTAP_type6/8/16/19/20/21	KRTAP6	?	19.1	l	O direct	O		0.023	Expressed in skin of abdomen and 10 other tissues	10.5033	21.3875
KRTAP20-1	21	30616425	Q3LI63	56	high tyrosine glycine	IPR021743﻿, KRTAP_type6/8/16/19/20/21	KRTAP20	? Very short	19.2	l	O direct	O		4e-05	Expressed in heart left ventricle and 30 other tissues	4.04857	13.4566
KRTAP20-4	21	30620627	Q3LI62	44	mixed	IPR021743﻿, KRTAP_type6/8/16/19/20/21	KRTAP20	? Very short	19.2	l (distant)	O indirect				Expressed in testis and 28 other tissues	0.243122	-1.792
KRTAP20-2	21	30635206	Q3LI61	65	high tyrosine glycine	IPR021743﻿, KRTAP_type6/8/16/19/20/21	KRTAP20	? Very short	18	l	O direct	O		0.004	Expressed in zone of skin and 20 other tissues	14.8123	13.592
KRTAP20-3	21	30642864	Q3LI60	44	mixed	IPR021743﻿, KRTAP_type6/8/16/19/20/21	KRTAP20	? Very short	19.2	l	O indirect				Expressed in hindlimb stylopod muscle and 5 other tissues	0.210459	-2.26937
KRTAP21-3	21	30718525	Q3LHN1	58	mixed	IPR021743﻿, KRTAP_type6/8/16/19/20/21	KRTAP21	? Very short	19.2	l	O indirect				Expressed in skin of abdomen and 18 other tissues	2.0981	-3.21513
KRTAP21-2	21	30746794	Q3LI59	83	mixed	IPR021743﻿, KRTAP_type6/8/16/19/20/21	KRTAP21	? Very short	19.1	l	O direct	O		0.0005	Expressed in right testis and 31 other tissues	15.8956	12.2722
KRTAP21-1	21	30755015	Q3LI58	79	mixed	IPR021743﻿, KRTAP_type6/8/16/19/20/21	KRTAP21	51 X 2 AA repeats of G-[YCGS]	17	l	O direct	O		0.0005	Strong expression in narrowly defined pattern restricted to the lower and middle cortical regions of the hair shaft in both developing and cycling hair	2.38061	4.62813
KRTAP8-1	21	30812697	Q8IUC2	63	high tyrosine glycine	IPR021743﻿, KRTAP_type6/8/16/19/20/21	KRTAP8	12 X 2 AA repeats of G-[YCGS]	15.1	l	O direct	O		0.004	Restricted to only one vertical half of the hair forming compartment and in beard hairs is absent from the central medulla	169.662	84.7761
KRTAP7-1	21	30829039	Q8IUC3	87	high tyrosine glycine	IPR020184﻿, KRTAP7	KRTAP7	11 X 2 AA repeats of G-[YCGS]	17	l	O direct	O		0.76	Expressed in the upper portion of the hair cortex	109.555	83.4879
KRTAP11-1	21	30880644	Q8IUC1	163	high sulphur	IPR007951﻿, KRTAP_PMG	?	4 X 10 AA approximate repeats	15.1	u	M indirect				Expressed in the upper matrix and in the entire hair cortex	973.614	77.8023
KRTAP19-8	21	31038159	Q3LI54	63	high tyrosine glycine	IPR021743﻿, KRTAP_type6/8/16/19/20/21	KRTAP19	? Very short	19.2	l	O direct	O		3e-05	Expressed in adenohypophysis and 48 other tissues	3.45618	0.731043
KRTAP10-1	21	44538981	P60331	282	high sulphur	IPR002494﻿, KAP	KRTAP10	24 X 5 AA repeats of C-C-X(3)	15.1	u	M direct	M	2e-05		Restricted to a narrow region of the hair fiber cuticle, lying approximately 20 cell layers above the apex of the dermal papilla of the hair root; not detected in any other tissues	106.445	70.4639
KRTAP10-2	21	44550435	P60368	255	high sulphur	IPR002494﻿, KAP	KRTAP10	22 X 5 AA repeats of C-C-X(3)	19.2	u	M direct	M	5e-05		Restricted to a narrow region of the hair fiber cuticle, lying approximately 20 cell layers above the apex of the dermal papilla of the hair root; not detected in any other tissues	185.644	67.1208
KRTAP10-3	21	44557790	P60369	221	high sulphur	IPR002494﻿, KAP	KRTAP10	18 X 5 AA repeats of C-C-X(3)	15.1	u	M direct	M	0.0004		Restricted to a narrow region of the hair fiber cuticle, lying approximately 20 cell layers above the apex of the dermal papilla of the hair root; not detected in any other tissues	157.617	73.0887
KRTAP10-4	21	44573747	P60372	401	high sulphur	IPR002494﻿, KAP	KRTAP10	36 X 5 AA repeats of C-C-X(3)	15.1	u	M direct	M	0.0002		Restricted to hair root, not detected in any other tissues.	87.4939	75.6008
KRTAP10-5	21	44579455	P60370	271	high sulphur	IPR002494﻿, KAP	KRTAP10	22 X 5 AA repeats of C-C-X(3)	15.1	u	M direct	M	0.0002		Restricted to a narrow region of the hair fiber cuticle, lying approximately 20 cell layers above the apex of the dermal papilla of the hair root; not detected in any other tissues	134.3	69.128
KRTAP10-6	21	44591268	P60371	365	high sulphur	IPR002494﻿, KAP	KRTAP10	29 X 5 AA repeats of C-C-X(3)	15.1	u	M direct	M	0.0002		Restricted to a narrow region of the hair fiber cuticle, lying approximately 20 cell layers above the apex of the dermal papilla of the hair root; not detected in any other tissues	28.457	73.0424
KRTAP10-7	21	44600597	P60409	370	high sulphur	IPR002494﻿, KAP	KRTAP10	30 X 5 AA repeats of C-C-X(3)	17	u	M direct	M	0.0002		Restricted to a narrow region of the hair fiber cuticle, lying approximately 20 cell layers above the apex of the dermal papilla of the hair root; not detected in any other tissues	209.992	75.9298
KRTAP10-8	21	44612079	P60410	259	high sulphur	IPR002494﻿, KAP	KRTAP10	19 X 5 AA repeats of C-C-X(3)	15.1	u	M direct	M	6e-05		Restricted to a narrow region of the hair fiber cuticle, lying approximately 20 cell layers above the apex of the dermal papilla of the hair root; not detected in any other tissues	56.8044	75.8136
KRTAP10-9	21	44627123	P60411	292	high sulphur	IPR002494﻿, KAP	KRTAP10	25 X 5 AA repeats of C-C-X(3)	15.1	u	M direct	M	5e-05		Restricted to a narrow region of the hair fiber cuticle, lying approximately 20 cell layers above the apex of the dermal papilla of the hair root; not detected in any other tissues	109.601	77.8891
KRTAP10-10	21	44637356	P60014	251	high sulphur	IPR002494﻿, KAP	KRTAP10	15 X 5 AA repeats of C-C-X(3)	15.1	u	M direct	M	0.047		Restricted to a narrow region of the hair fiber cuticle, lying approximately 20 cell layers above the apex of the dermal papilla of the hair root; not detected in any other tissues	150.12	75.1873
KRTAP10-11	21	44646414	P60412	298	high sulphur	IPR002494﻿, KAP	KRTAP10	25 X 5 AA repeats of C-C-X(3)	15.1	u	M direct	M	9e-05		Restricted to a narrow region of the hair fiber cuticle, lying approximately 20 cell layers above the apex of the dermal papilla of the hair root; not detected in any other tissues	115.83	74.5804
KRTAP12-4	21	44654213	P60329	112	high sulphur	IPR002494﻿, KAP	KRTAP12	15 X 5 AA approximate repeats	19.1	u	M indirect				Restricted to a narrow region of the hair fiber cuticle, lying approximately 20 cell layers above the apex of the dermal papilla of the hair root; not detected in any other tissues	5.32729	69.1199
KRTAP12-3	21	44657932	P60328	96	high sulphur	IPR002494﻿, KAP	KRTAP12	14 X 5 AA approximate repeats	15.2	u	O and M indirect				Restricted to a narrow region of the hair fiber cuticle, lying approximately 20 cell layers above the apex of the dermal papilla of the hair root; not detected in any other tissues	55.4218	77.3756
KRTAP12-2	21	44666189	P59991	146	high sulphur	IPR002494﻿, KAP; IPR007951﻿, KRTAP_PMG	KRTAP12	23 X 5 AA approximate repeats	15.2	u	M direct	M	0.14		Restricted to a narrow region of the hair fiber cuticle, lying approximately 20 cell layers above the apex of the dermal papilla of the hair root; not detected in any other tissues	187.093	74.2051
KRTAP12-1	21	44681576	P59990	96	high sulphur	IPR002494﻿, KAP	KRTAP12	14 X 5 AA approximate repeats	17	u	O and M indirect				Restricted to a narrow region of the hair fiber cuticle, lying approximately 20 cell layers above the apex of the dermal papilla of the hair root; not detected in any other tissues	226.925	74.4869
KRTAP10-12	21	44697427	P60413	245	high sulphur	IPR002494﻿, KAP	KRTAP10	19 X 5 AA repeats of C-C-X(3)	15.1	u	M direct	M	0.0001		Restricted to a narrow region of the hair fiber cuticle, lying approximately 20 cell layers above the apex of the dermal papilla of the hair root; not detected in any other tissues	78.3555	69.5909

## Sheet: Annotation
Header	Explanation
Gene_ID	Gene symbol according to the HUGO Gene Nomenclature Committee (genenames.org)
Chromosome	Chromosome location
Transcript start (bp)	Position of the transcription start site on the chromosome (base pair position)
Uniprot_ID	UniProt protein identifier (uniprot.org)
Protein size (aa)	Size of the protein (amino acids)
Type	Type (high/ultrahigh sulphur, high tyrosine glycine, or mixed) of protein according to GeneCards (genecards.org)
InterPro family type	Family type according to InterPro (www.ebi.ac.uk/interpro)
UniProt Family	Family according to UniProt (uniprot.org)
UniProt Region	Region according to UniProt (uniprot.org). Question mark denotes no identified region.
Phylostratum	Phylostratum according to Litman T & Stein WD. Sem Oncol 2019; 46(1):3-9
Phylogenetic Tree Branch (u=upper, l=lower)	Position on the phylogenetic tree of all KRTAP proteins (upper, lower)
Lineage	Identified lineage of the KRTAP: M (metallothionein) or O (occludin), either direct (Expect value ≤1) or indirect (Expect value >1)
MT1A or OCLN linked	Linkage to either metallothionein (M) or occludin (O), as suggested by Expect value ≤1
MT1A-linked Expect value	Expect value for BLAST search of MT1A against the human genome (≤1)
OCLN-linked Expect value	Expect value for BLAST search of OCLN against the human genome (≤1)
Gene expression data	Tissue expression reported in UniProt (uniprot.org)
Total Skin expression (GSE121212)	Total skin expression (sum of CPM for 147 samples) of the GSE121212 data set (https://www.ncbi.nlm.nih.gov/geo/query/acc.cgi?acc=GSE121212)
KRTAP1-1 correlation	Correlation between KRTAP1-1 gene expression and all other KRTAPS based on the GSE121212 data
